# Supplementary material for: Operando analysis of a solid oxide fuel cell by environmental transmission electron microscopy
Source: Nat Commun. 2023 Dec 2;14:7959. doi: 10.1038/s41467-023-43683-4 (PMC10693604; doi:10.1038/s41467-023-43683-4)
Supplement: Supplementary file 2 — Source Data [file 41467_2023_43683_MOESM2_ESM.xlsx]

## Sheet: Fig 2
Raw Voltage Data		Filtered Voltage Data		O2		H2		NiO grain top		NiO grain bottom
Time (s)	Voltage (mV)	Time (s)	Voltage (mV)	Time (s)	Ion current (A)	Time (s)	Ion current (A)	Time (s)	TEM image intensity (a.u.)	Time (s)	TEM image intensity (a.u.)
64	0.63	64	0.592102	0	8.27796e-14	0	1.96291e-11	43	0.10498	43	0.40255
66	0.5	66	0.572706	4	-4.12346e-16	4	1.78793e-11	63	0.524346	63	0.672179
68	0.61	68	0.554375	8	-1.30637e-14	8	1.71581e-11	83	0.57707	83	0.687786
70	0.5	70	0.538307	12	-1.85921e-14	12	1.67846e-11	103	0.893768	103	0.913189
72	0.5	72	0.526725	15	-1.73523e-14	15	1.65295e-11	123	0.714499	123	0.82822
75	0.55	75	0.519538	19	-2.06596e-14	19	1.63359e-11	143	1	143	1
77	0.52	77	0.515731	23	-2.45156e-14	23	1.61774e-11	163	0.696946	163	0.813829
79	0.47	79	0.512197	27	-2.26337e-14	27	1.60542e-11	183	0.72826	183	0.725284
81	0.51	81	0.514736	30	-2.94839e-14	30	1.59224e-11	203	0.806289	203	0.869991
83	0.55	83	0.518721	34	-3.4117e-14	34	1.58059e-11	223	0.773936	223	0.827768
85	0.52	85	0.520675	38	-3.15151e-14	38	1.57024e-11	243	0.774792	243	0.863158
87	0.49	87	0.521202	41	-3.02234e-14	41	1.56136e-11	263	0.609746	263	0.760167
90	0.56	90	0.519781	45	-3.18826e-14	45	1.5519e-11	283	0.783386	283	0.821694
92	0.54	92	0.5136	49	-3.15157e-14	49	1.54397e-11	303	0.626318	303	0.753769
94	0.48	94	0.505003	53	-3.35603e-14	53	1.53676e-11	323	0.624627	323	0.774897
96	0.47	96	0.502373	56	-3.27008e-14	56	1.5278e-11	343	0.467873	343	0.630375
98	0.5	98	0.506886	60	-3.52784e-14	60	1.52048e-11	363	0.676114	363	0.703743
100	0.5	100	0.517395	64	-3.94543e-14	64	1.51259e-11	383	0.703322	383	0.774088
102	0.51	102	0.531131	67	-3.36559e-14	67	1.50654e-11	403	0.767553	403	0.791028
105	0.63	105	0.540889	71	-3.58064e-14	71	1.50092e-11	423	0.610177	423	0.733533
107	0.55	107	0.540841	75	-3.69088e-14	75	1.49476e-11	443	0.81437	443	0.817159
109	0.52	109	0.53222	79	-3.80506e-14	79	1.48859e-11	463	0.735734	463	0.781936
111	0.51	111	0.522801	82	-3.80509e-14	82	1.48182e-11	483	0.623983	483	0.580633
113	0.5	113	0.516092	86	-3.86672e-14	86	1.47814e-11	503	0.548823	503	0.517801
115	0.51	115	0.512853	90	-3.64473e-14	90	1.47326e-11	523	0.594989	523	0.551546
117	0.5	117	0.514541	93	-3.53604e-14	93	1.46898e-11	543	0.516726	543	0.496946
120	0.55	120	0.516933	97	-3.96435e-14	97	1.46379e-11	563	0.52652	563	0.477737
122	0.51	122	0.518768	101	-4.10914e-14	101	1.45978e-11	583	0.501815	583	0.457975
124	0.51	124	0.519225	105	-3.92306e-14	105	1.45548e-11	603	0.508352	603	0.491759
126	0.52	126	0.519515	108	-3.84327e-14	108	1.45082e-11	623	0.627701	623	0.512798
128	0.52	128	0.520923	112	-3.97326e-14	112	1.44837e-11	643	0.581184	643	0.494219
130	0.55	130	0.521232	116	-3.91607e-14	116	1.44466e-11	663	0.577883	663	0.513177
132	0.49	132	0.52222	120	-3.92049e-14	120	1.44224e-11	683	0.563089	683	0.441594
137	0.5	137	0.524831	123	-4.03989e-14	123	1.43752e-11	703	0.516089	703	0.447043
139	0.57	139	0.529011	127	-4.31779e-14	127	1.43329e-11	723	0.680125	723	0.558284
141	0.54	141	0.531764	131	-3.90789e-14	131	1.43e-11	743	0.547747	743	0.461651
145	0.51	145	0.532558	134	-4.22552e-14	134	1.4278e-11	763	0.644317	763	0.485891
147	0.52	147	0.53202	138	-3.92916e-14	138	1.42513e-11	783	0.453102	783	0.330604
149	0.57	149	0.531313	142	-4.41936e-14	142	1.42163e-11	803	0.420214	803	0.377311
152	0.54	152	0.527561	146	-4.28849e-14	146	1.41844e-11	823	0.526381	823	0.431537
154	0.51	154	0.522629	149	-4.21179e-14	149	1.41704e-11	843	0.533217	843	0.39729
156	0.44	156	0.52077	153	-4.31544e-14	153	1.41389e-11	863	0.289234	863	0.303569
158	0.59	158	0.522592	157	-4.41887e-14	157	1.41205e-11	883	0.463181	883	0.357287
160	0.57	160	0.522439	160	-3.99228e-14	160	1.40885e-11	903	0.570826	903	0.379408
162	0.46	162	0.521912	164	-4.31971e-14	164	1.40744e-11	923	0.680294	923	0.477776
164	0.48	164	0.523613	168	-4.77744e-14	168	1.40573e-11	943	0.675221	943	0.475444
167	0.58	167	0.529378	172	-4.45019e-14	172	1.40364e-11	963	0.426099	963	0.302169
169	0.55	169	0.532178	175	-4.21109e-14	175	1.40194e-11	983	0.547564	983	0.363964
171	0.54	171	0.531783	179	-4.28608e-14	179	1.39911e-11	1003	0.620762	1003	0.404162
173	0.48	173	0.529918	183	-4.5275e-14	183	1.3979e-11	1023	0.602814	1023	0.417599
175	0.55	175	0.525968	186	-4.61055e-14	186	1.3965e-11	1043	0.458109	1043	0.332322
177	0.57	177	0.519692	190	-4.36687e-14	190	1.39602e-11	1063	0.509626	1063	0.355363
179	0.5	179	0.512782	194	-4.15184e-14	194	1.39413e-11	1083	0.435813	1083	0.325495
182	0.45	182	0.508982	198	-4.69192e-14	198	1.39145e-11	1103	0.611019	1103	0.421866
184	0.47	184	0.513842	201	-4.60048e-14	201	1.38973e-11	1123	0.459507	1123	0.317575
186	0.58	186	0.523558	205	-4.61824e-14	205	1.38935e-11	1143	0.356605	1143	0.261592
188	0.57	188	0.529971	209	-4.20541e-14	209	1.38731e-11	1163	0.375359	1163	0.235126
190	0.5	190	0.530403	212	-4.47052e-14	212	1.38548e-11	1183	0.30555	1183	0.204973
192	0.52	192	0.525839	216	-4.50409e-14	216	1.38503e-11	1203	0.426026	1203	0.278615
194	0.58	194	0.518099	220	-4.68377e-14	220	1.3846e-11	1223	0.356042	1223	0.251926
197	0.49	197	0.507395	224	-4.55649e-14	224	1.38192e-11	1243	0.413905	1243	0.239136
199	0.44	199	0.50116	227	-4.55491e-14	227	1.38079e-11	1263	0.399982	1263	0.257699
201	0.47	201	0.50476	231	-4.57343e-14	231	1.38027e-11	1283	0.0981583	1283	0
203	0.57	203	0.514404	235	-4.46756e-14	235	1.37878e-11	1303	0.365074	1303	0.230502
205	0.53	205	0.522096	239	-4.58366e-14	239	1.37716e-11	1323	0.426597	1323	0.279362
207	0.5	207	0.527265	242	-4.82703e-14	242	1.37667e-11	1343	0.535032	1343	0.34365
209	0.55	209	0.527698	246	-4.27094e-14	246	1.37571e-11	1363	0.431662	1363	0.280316
212	0.58	212	0.522977	250	-4.39101e-14	250	1.37465e-11	1383	0.397494	1383	0.25284
214	0.48	214	0.513914	253	-4.54456e-14	253	1.37492e-11	1403	0.30697	1403	0.257838
216	0.47	216	0.508745	257	-4.64766e-14	257	1.37328e-11	1423	0.472931	1423	0.318305
218	0.48	218	0.510338	261	-4.49106e-14	261	1.37264e-11	1443	0.377525	1443	0.280634
220	0.56	220	0.515417	265	-4.69445e-14	265	1.37019e-11	1463	0.433448	1463	0.294717
222	0.53	222	0.519225	268	-4.79059e-14	268	1.37063e-11	1483	0.430916	1483	0.29054
224	0.52	224	0.520456	272	-4.11369e-14	272	1.36941e-11	1503	0.559561	1503	0.375616
227	0.51	227	0.519006	276	-4.58589e-14	276	1.36786e-11	1523	0.433727	1523	0.289112
229	0.52	229	0.517081	279	-4.68429e-14	279	1.36743e-11	1543	0.233238	1543	0.148644
231	0.52	231	0.514807	283	-4.73742e-14	283	1.36583e-11	1563	0.253228	1563	0.185736
233	0.5	233	0.51476	287	-4.64183e-14	287	1.36529e-11	1583	0.322905	1583	0.214422
235	0.51	235	0.516134	291	-4.70407e-14	291	1.36383e-11	1603	0.4149	1603	0.270873
237	0.53	237	0.516857	294	-4.6924e-14	294	1.36372e-11	1623	0.281065	1623	0.1922
239	0.52	239	0.5173	298	-4.91668e-14	298	1.36287e-11	1643	0.21862	1643	0.165734
242	0.53	242	0.515868	302	-4.93807e-14	302	1.36242e-11	1663	0.33794	1663	0.238746
244	0.51	244	0.514517	305	-4.80283e-14	305	1.36143e-11	1683	0.3741	1683	0.253292
246	0.46	246	0.515435	309	-4.77387e-14	309	1.36022e-11	1703	0.218752	1703	0.150792
248	0.56	248	0.519011	313	-4.67965e-14	313	1.35974e-11	1723	0.261272	1723	0.167201
250	0.53	250	0.522753	317	-4.83073e-14	317	1.35895e-11	1743	0.305652	1743	0.1893
252	0.52	252	0.523937	320	-4.81074e-14	320	1.35901e-11	1763	0.0437211	1763	0.0502992
254	0.52	254	0.523375	324	-4.80414e-14	324	1.35914e-11	1783	0.245206	1783	0.195268
256	0.53	256	0.521717	328	-5.03092e-14	328	1.35838e-11	1803	0.153042	1803	0.0850313
259	0.53	259	0.51698	332	-4.64962e-14	332	1.35717e-11	1823	0.235441	1823	0.125904
261	0.5	261	0.512925	335	-4.93661e-14	335	1.35745e-11	1843	0.330635	1843	0.233999
263	0.5	263	0.51029	339	-4.8401e-14	339	1.35582e-11	1863	0.274485	1863	0.21363
265	0.51	265	0.510485	343	-4.74841e-14	343	1.35568e-11	1883	0.308602	1883	0.216558
267	0.5	267	0.513238	346	-4.84904e-14	346	1.35514e-11	1903	0.333446	1903	0.234356
269	0.53	269	0.517294	350	-4.46411e-14	350	1.35486e-11	1923	0.211073	1923	0.104185
271	0.52	271	0.521036	354	-4.64171e-14	354	1.35454e-11	1943	0.2686	1943	0.187894
274	0.53	274	0.52222	358	-5.10527e-14	358	1.35336e-11	1963	0.206301	1963	0.156096
276	0.53	276	0.521498	361	-4.7626e-14	361	1.35306e-11	1983	0.265942	1983	0.179862
278	0.52	278	0.519106	365	-4.89101e-14	365	1.35297e-11	2003	0.228714	2003	0.18187
280	0.51	280	0.517152	369	-4.80558e-14	369	1.35228e-11	2023	0.124166	2023	0.109701
282	0.49	282	0.519206	372	-4.64974e-14	372	1.35027e-11	2043	0.343481	2043	0.231021
284	0.54	284	0.522919	376	-5.22644e-14	376	1.35063e-11	2063	0.126706	2063	0.116947
286	0.52	286	0.528626	380	-4.70376e-14	380	1.35033e-11	2083	0.34971	2083	0.192083
289	0.54	289	0.533381	384	-4.73694e-14	384	1.34972e-11	2103	0.373734	2103	0.252701
291	0.58	291	0.535311	387	-4.7833e-14	387	1.34995e-11	2123	0.332435	2123	0.176733
293	0.48	293	0.534417	391	-4.82768e-14	391	1.34885e-11	2143	0.383659	2143	0.222939
295	0.55	295	0.532901	395	-5.42535e-14	395	1.34793e-11	2163	0.331806	2163	0.190555
297	0.55	297	0.531084	398	-5.12056e-14	398	1.34684e-11	2183	0.404821	2183	0.256516
299	0.53	299	0.526015	402	-5.07643e-14	402	1.34658e-11	2203	0.371823	2203	0.23261
301	0.49	301	0.520119	406	-4.84935e-14	406	1.34657e-11	2223	0.300814	2223	0.212481
304	0.54	304	0.516986	410	-4.90312e-14	410	1.34621e-11	2243	0.00367453	2243	0.0324061
306	0.53	306	0.512244	413	-4.63674e-14	413	1.34529e-11	2263	0.080137	2263	0.038787
308	0.45	308	0.510124	417	-4.73007e-14	417	1.34349e-11	2283	0.169321	2283	0.11988
310	0.51	310	0.510817	421	-5.11781e-14	421	1.34435e-11	2303	0.111927	2303	0.0612649
312	0.58	312	0.512249	425	-4.91979e-14	425	1.34425e-11	2323	0.205196	2323	0.0786281
314	0.48	314	0.510775	428	-4.69036e-14	428	1.34319e-11	2343	0.161138	2343	0.111782
316	0.5	316	0.509757	432	-4.95269e-14	432	1.34379e-11	2363	0.0872811	2363	0.0347264
319	0.49	319	0.510427	436	-4.3332e-14	436	1.34192e-11	2383	0	2383	0.0383296
321	0.53	321	0.512207	439	-4.68624e-14	439	1.3428e-11	2403	0.157178	2403	0.0633677
323	0.53	323	0.511226	443	-4.31065e-14	443	1.34044e-11	2423	0.529199	2423	0.304389
325	0.53	325	0.509763	447	-4.30747e-14	447	1.34041e-11	2443	0.426714	2443	0.259969
327	0.45	327	0.508259	451	-4.62562e-14	451	1.34007e-11	2463	0.391418	2463	0.22252
329	0.53	329	0.509106	454	-4.33491e-14	454	1.33869e-11	2483	0.550946	2483	0.312633
331	0.49	331	0.511617	458	-4.13985e-14	458	1.33949e-11	2503	0.578424	2503	0.361331
334	0.54	334	0.514256	462	-3.66952e-14	462	1.33952e-11	2523	0.327443	2523	0.283774
336	0.55	336	0.513109	465	-4.03473e-14	465	1.3381e-11	2543	0.458834	2543	0.480637
338	0.48	338	0.509349	469	-3.74933e-14	469	1.33786e-11	2563	0.581133	2563	0.617139
340	0.48	340	0.503014	473	-3.55878e-14	473	1.33809e-11	2583	0.570629	2583	0.583729
342	0.53	342	0.500177	477	-3.43072e-14	477	1.33658e-11	2603	0.620301	2603	0.674572
344	0.5	344	0.496909	480	-3.55189e-14	480	1.33818e-11	2623	0.587486	2623	0.606
346	0.48	346	0.495121	484	-3.21389e-14	484	1.33606e-11	2643	0.525129	2643	0.621339
349	0.44	349	0.498792	488	-3.15987e-14	488	1.33589e-11	2663	0.537938	2663	0.653199
351	0.57	351	0.505245	491	-3.42684e-14	491	1.33547e-11	2683	0.579559	2683	0.648145
353	0.51	353	0.509876	495	-2.86067e-14	495	1.33545e-11	2703	0.665617	2703	0.718446
355	0.48	355	0.512487	499	-2.90731e-14	499	1.33416e-11	2723	0.595509	2723	0.710157
357	0.54	357	0.511754	503	-2.59892e-14	503	1.33313e-11	2743	0.518944	2743	0.581554
359	0.54	359	0.50759	506	-2.31742e-14	506	1.33494e-11	2763	0.553947	2763	0.669128
361	0.49	361	0.499739	510	-2.27674e-14	510	1.33321e-11	2783	0.405077	2783	0.568323
364	0.47	364	0.493861	514	-2.09111e-14	514	1.33435e-11	2803	0.488332	2803	0.639093
366	0.45	366	0.493795	518	-2.02124e-14	518	1.33273e-11	2823	0.538612	2823	0.663433
368	0.51	368	0.499064	521	-1.81525e-14	521	1.33221e-11	2843	0.383989	2843	0.614451
370	0.56	370	0.506791	525	-1.75784e-14	525	1.33241e-11	2863	0.407961	2863	0.605604
372	0.48	372	0.512724	529	-1.60103e-14	529	1.33421e-11	2883	0.316793	2883	0.484268
374	0.49	374	0.518863	532	-1.35966e-14	532	1.33308e-11	2903	0.355076	2903	0.581565
376	0.55	376	0.526063	536	-1.0477e-14	536	1.33221e-11	2923	0.395027	2923	0.557804
379	0.58	379	0.529615	540	-6.34996e-15	540	1.33366e-11	2943	0.400568	2943	0.633074
381	0.48	381	0.529101	544	-6.6335e-15	544	1.33253e-11	2963	0.29203	2963	0.555071
383	0.52	383	0.529662	547	-4.27634e-15	547	1.3321e-11	2983	0.266718	2983	0.511716
385	0.58	385	0.529662	551	1.21841e-15	551	1.33084e-11	3003	0.323176	3003	0.52793
387	0.52	387	0.529549	555	1.95336e-15	555	1.33255e-11	3023	0.514376	3023	0.655435
389	0.47	389	0.531226	558	8.0445e-15	558	1.33113e-11	3043	0.356137	3043	0.573605
391	0.55	391	0.538236	562	1.0536e-15	562	1.33167e-11	3063	0.32453	3063	0.545143
393	0.57	393	0.545825	566	9.76468e-15	566	1.3321e-11	3083	0.48233	3083	0.667606
396	0.59	396	0.549639	570	1.42788e-14	570	1.33317e-11	3103	0.390825	3103	0.579724
398	0.51	398	0.550475	573	1.43575e-14	573	1.33148e-11	3123	0.429423	3123	0.645022
400	0.53	400	0.551208	577	1.49014e-14	577	1.33014e-11	3143	0.423069	3143	0.643772
402	0.59	402	0.553558	581	1.53266e-14	581	1.33245e-11	3163	0.399016	3163	0.649958
404	0.57	404	0.555678	584	2.05418e-14	584	1.33006e-11	3183	0.322378	3183	0.576472
406	0.51	406	0.55971	588	2.65184e-14	588	1.33223e-11
408	0.53	408	0.567603	592	2.79184e-14	592	1.33093e-11
411	0.66	411	0.575559	596	3.01761e-14	596	1.33174e-11
413	0.58	413	0.577679	599	3.12523e-14	599	1.33117e-11
415	0.57	415	0.574974	603	3.61986e-14	603	1.33388e-11
419	0.54	419	0.576891	607	3.44912e-14	607	1.33252e-11
421	0.59	421	0.579415	611	3.90017e-14	611	1.33297e-11
423	0.57	423	0.585731	614	4.06864e-14	614	1.33324e-11
426	0.55	426	0.59582	618	4.54273e-14	618	1.33328e-11
428	0.76	428	0.60193	622	4.89116e-14	622	1.33106e-11
430	0.5	430	0.601587	625	5.05357e-14	625	1.33328e-11
432	0.59	432	0.59778	629	5.45828e-14	629	1.33353e-11
434	0.64	434	0.594122	633	6.48349e-14	633	1.33469e-11
436	0.6	436	0.588104	637	6.01444e-14	637	1.33583e-11
438	0.55	438	0.578254	640	6.46823e-14	640	1.33551e-11
441	0.55	441	0.572919	644	6.75018e-14	644	1.33663e-11
443	0.6	443	0.569407	648	7.07917e-14	648	1.33485e-11
445	0.57	445	0.566909	651	7.10051e-14	651	1.33613e-11
447	0.54	447	0.569425	655	7.81575e-14	655	1.33537e-11
449	0.52	449	0.578354	659	7.91601e-14	659	1.33767e-11
451	0.65	451	0.591065	663	8.08714e-14	663	1.33683e-11
453	0.6	453	0.600865	666	8.65966e-14	666	1.33605e-11
456	0.63	456	0.60495	670	8.89079e-14	670	1.33696e-11
458	0.61	458	0.605264	674	9.13039e-14	674	1.33806e-11
460	0.6	460	0.601883	677	9.19891e-14	677	1.33791e-11
462	0.57	462	0.597656	681	1.00796e-13	681	1.33886e-11
464	0.57	464	0.597998	685	1.01582e-13	685	1.33871e-11
466	0.68	466	0.598916	689	1.07323e-13	689	1.33903e-11
468	0.57	468	0.598816	692	1.1045e-13	692	1.33889e-11
471	0.55	471	0.598644	696	1.1207e-13	696	1.33934e-11
473	0.62	473	0.600285	700	1.17153e-13	700	1.33944e-11
475	0.64	475	0.599763	703	1.19581e-13	703	1.33977e-11
477	0.61	477	0.593357	707	1.23944e-13	707	1.3416e-11
479	0.55	479	0.585986	711	1.28053e-13	711	1.34225e-11
481	0.57	481	0.578863	715	1.30707e-13	715	1.34173e-11
483	0.58	483	0.576073	718	1.32007e-13	718	1.34197e-11
486	0.58	486	0.576015	722	1.35978e-13	722	1.34211e-11
488	0.57	488	0.579396	726	1.38121e-13	726	1.34239e-11
490	0.53	490	0.586738	730	1.46727e-13	730	1.34402e-11
492	0.67	492	0.593671	733	1.50158e-13	733	1.34342e-11
494	0.6	494	0.596785	737	1.52241e-13	737	1.34414e-11
496	0.58	496	0.595701	741	1.52182e-13	741	1.34469e-11
498	0.6	498	0.592819	744	1.58291e-13	744	1.34575e-11
501	0.58	501	0.5901	748	1.57585e-13	748	1.34525e-11
503	0.59	503	0.58495	752	1.64309e-13	752	1.34647e-11
505	0.59	505	0.581137	756	1.64969e-13	756	1.34753e-11
507	0.58	507	0.576329	759	1.70244e-13	759	1.34712e-11
509	0.57	509	0.571474	763	1.73894e-13	763	1.34706e-11
511	0.53	511	0.568307	767	1.76241e-13	767	1.34794e-11
513	0.59	513	0.567661	770	1.83467e-13	770	1.34929e-11
515	0.58	515	0.567294	774	1.83013e-13	774	1.34943e-11
518	0.57	518	0.566501	778	1.86296e-13	778	1.3497e-11
520	0.53	520	0.566833	782	1.88801e-13	782	1.35064e-11
522	0.58	522	0.569349	785	1.91435e-13	785	1.35118e-11
524	0.58	524	0.573143	789	1.96752e-13	789	1.35153e-11
526	0.58	526	0.577223	793	1.99532e-13	793	1.35187e-11
528	0.58	528	0.58135	796	2.00155e-13	796	1.35307e-11
530	0.56	530	0.586134	800	2.08595e-13	800	1.35334e-11
533	0.62	533	0.58971	804	2.11055e-13	804	1.35377e-11
535	0.6	535	0.591013	808	2.11982e-13	808	1.35345e-11
537	0.59	537	0.589372	811	2.13773e-13	811	1.3547e-11
539	0.58	539	0.586229	815	2.21133e-13	815	1.35427e-11
541	0.58	541	0.583528	819	2.21157e-13	819	1.35493e-11
543	0.58	543	0.579562	823	2.24933e-13	823	1.3564e-11
545	0.58	545	0.576767	826	2.2554e-13	826	1.3567e-11
548	0.58	548	0.573381	830	2.32441e-13	830	1.358e-11
550	0.58	550	0.569929	834	2.30372e-13	834	1.35815e-11
552	0.52	552	0.568455	837	2.36946e-13	837	1.35788e-11
554	0.59	554	0.569905	841	2.38128e-13	841	1.35896e-11
556	0.58	556	0.572487	845	2.42453e-13	845	1.35954e-11
558	0.57	558	0.574689	849	2.43996e-13	849	1.36029e-11
560	0.58	560	0.57572	852	2.46245e-13	852	1.3603e-11
563	0.58	563	0.573133	856	2.47185e-13	856	1.36073e-11
565	0.57	565	0.567081	860	2.49509e-13	860	1.36131e-11
567	0.58	567	0.558745	863	2.52728e-13	863	1.36137e-11
569	0.57	569	0.54981	867	2.56263e-13	867	1.36206e-11
571	0.45	571	0.545607	871	2.64362e-13	871	1.36243e-11
573	0.55	573	0.549858	875	2.66099e-13	875	1.36442e-11
575	0.59	575	0.559396	878	2.67355e-13	878	1.36414e-11
578	0.58	578	0.567418	882	2.71366e-13	882	1.36488e-11
580	0.58	580	0.571031	886	2.70757e-13	886	1.3642e-11
582	0.57	582	0.571664	889	2.78519e-13	889	1.36537e-11
584	0.57	584	0.567365	893	2.73335e-13	893	1.36569e-11
586	0.56	586	0.563652	897	2.82385e-13	897	1.36695e-11
588	0.56	588	0.560941	901	2.79982e-13	901	1.36687e-11
590	0.56	590	0.560752	904	2.87244e-13	904	1.36736e-11
593	0.52	593	0.563671	908	2.88441e-13	908	1.36789e-11
595	0.61	595	0.568697	912	2.91707e-13	912	1.36822e-11
597	0.57	597	0.572073	916	2.92365e-13	916	1.36873e-11
599	0.58	599	0.571812	919	2.93945e-13	919	1.36875e-11
601	0.57	601	0.56765	923	2.97221e-13	923	1.36991e-11
603	0.58	603	0.558354	927	3.03375e-13	927	1.37079e-11
605	0.54	605	0.54505	930	3.01445e-13	930	1.37097e-11
608	0.53	608	0.532758	934	3.0407e-13	934	1.37063e-11
610	0.53	610	0.524789	938	3.06463e-13	938	1.37196e-11
612	0.45	612	0.525245	942	3.12374e-13	942	1.3725e-11
614	0.52	614	0.535873	945	3.08178e-13	945	1.37206e-11
616	0.58	616	0.551421	949	3.17987e-13	949	1.37342e-11
618	0.61	618	0.562487	953	3.17966e-13	953	1.37395e-11
620	0.57	620	0.564122	956	3.22206e-13	956	1.37487e-11
623	0.57	623	0.558644	960	3.2779e-13	960	1.37515e-11
625	0.54	625	0.548502	964	3.25108e-13	964	1.37579e-11
627	0.52	627	0.541313	968	3.28646e-13	968	1.37623e-11
629	0.52	629	0.540219	971	3.28123e-13	971	1.37702e-11
631	0.54	631	0.546477	975	3.3239e-13	975	1.37664e-11
633	0.54	633	0.556424	979	3.29378e-13	979	1.37741e-11
635	0.61	635	0.565844	982	3.31157e-13	982	1.3775e-11
637	0.58	637	0.569728	986	3.37123e-13	986	1.37743e-11
640	0.57	640	0.567632	990	3.38558e-13	990	1.37781e-11
642	0.56	642	0.561445	994	3.40765e-13	994	1.37895e-11
644	0.56	644	0.552753	997	3.39316e-13	997	1.37891e-11
646	0.53	646	0.543238	1001	3.44248e-13	1001	1.37883e-11
648	0.54	648	0.536406	1005	3.51995e-13	1005	1.38017e-11
650	0.54	650	0.532297	1009	3.49932e-13	1009	1.38037e-11
652	0.49	652	0.532853	1012	3.501e-13	1012	1.38099e-11
655	0.52	655	0.539059	1016	3.52928e-13	1016	1.3816e-11
657	0.58	657	0.548502	1020	3.55281e-13	1020	1.38164e-11
659	0.57	659	0.555773	1023	3.57526e-13	1023	1.38151e-11
661	0.56	661	0.558982	1027	3.56821e-13	1027	1.38235e-11
663	0.56	663	0.559296	1031	3.6056e-13	1031	1.38201e-11
665	0.56	665	0.555625	1035	3.59892e-13	1035	1.38343e-11
667	0.55	667	0.551503	1038	3.61936e-13	1038	1.38347e-11
670	0.55	670	0.547365	1042	3.66481e-13	1042	1.38448e-11
672	0.55	672	0.544713	1046	3.67558e-13	1046	1.38506e-11
674	0.49	674	0.544855	1049	3.68851e-13	1049	1.38549e-11
676	0.59	676	0.547223	1053	3.71249e-13	1053	1.38524e-11
678	0.55	678	0.549201	1057	3.72515e-13	1057	1.38622e-11
680	0.55	680	0.548964	1061	3.72408e-13	1061	1.38662e-11
682	0.55	682	0.548041	1064	3.79209e-13	1064	1.38732e-11
685	0.54	685	0.548579	1068	3.77781e-13	1068	1.38757e-11
687	0.54	687	0.549177	1072	3.77546e-13	1072	1.38848e-11
689	0.54	689	0.551907	1075	3.77808e-13	1075	1.38816e-11
691	0.58	691	0.553647	1079	3.84782e-13	1079	1.38931e-11
693	0.58	693	0.551593	1083	3.81684e-13	1083	1.38889e-11
695	0.53	695	0.546377	1087	3.86941e-13	1087	1.38918e-11
697	0.52	697	0.541522	1090	3.89687e-13	1090	1.39017e-11
700	0.54	700	0.539325	1094	3.88813e-13	1094	1.3914e-11
702	0.54	702	0.53923	1098	3.9231e-13	1098	1.39118e-11
704	0.54	704	0.540314	1102	3.92438e-13	1102	1.39022e-11
706	0.55	706	0.540527	1105	3.93372e-13	1105	1.39122e-11
708	0.54	708	0.540124	1109	3.94656e-13	1109	1.39152e-11
710	0.54	710	0.538792	1113	3.93984e-13	1113	1.39211e-11
712	0.54	712	0.538697	1116	3.98629e-13	1116	1.39256e-11
715	0.5	715	0.541208	1120	3.98403e-13	1120	1.39285e-11
717	0.57	717	0.546015	1124	4.00008e-13	1124	1.39297e-11
719	0.56	719	0.550699	1128	4.01308e-13	1128	1.39385e-11
721	0.56	721	0.552439	1131	3.98953e-13	1131	1.39426e-11
723	0.55	723	0.551179	1135	4.01116e-13	1135	1.39469e-11
725	0.55	725	0.548165	1139	4.08167e-13	1139	1.39546e-11
727	0.55	727	0.543286	1142	4.08397e-13	1142	1.39545e-11
730	0.53	730	0.539568	1146	4.11028e-13	1146	1.39577e-11
732	0.53	732	0.53836	1150	4.05122e-13	1150	1.39593e-11
734	0.53	734	0.539225	1154	4.09877e-13	1154	1.39631e-11
736	0.54	736	0.54254	1157	4.1209e-13	1157	1.39715e-11
738	0.56	738	0.544488	1161	4.16238e-13	1161	1.39681e-11
740	0.57	740	0.542582	1165	4.11517e-13	1165	1.39748e-11
742	0.51	742	0.535963	1168	4.15169e-13	1168	1.39753e-11
745	0.56	745	0.528703	1172	4.18549e-13	1172	1.39785e-11
747	0.51	747	0.521593	1176	4.17311e-13	1176	1.39787e-11
749	0.48	749	0.519306	1180	4.20936e-13	1180	1.39783e-11
751	0.48	751	0.523547	1183	4.18492e-13	1183	1.39843e-11
753	0.6	753	0.53322	1187	4.19485e-13	1187	1.3984e-11
755	0.54	755	0.540723	1191	4.23939e-13	1191	1.39973e-11
757	0.54	757	0.545335	1195	4.21809e-13	1195	1.4012e-11
760	0.52	760	0.547503	1198	4.25983e-13	1198	1.40067e-11
762	0.59	762	0.548365	1202	4.26183e-13	1202	1.40067e-11
764	0.57	764	0.545701	1206	4.21443e-13	1206	1.40111e-11
766	0.51	766	0.544399	1209	4.24931e-13	1209	1.4016e-11
768	0.49	768	0.54533	1213	4.28871e-13	1213	1.40172e-11
770	0.58	770	0.551166	1217	4.29683e-13	1217	1.4023e-11
772	0.6	772	0.555607	1221	4.3262e-13	1221	1.40162e-11
774	0.58	774	0.555578	1224	4.29343e-13	1224	1.4026e-11
777	0.47	777	0.552985	1228	4.34366e-13	1228	1.40364e-11
779	0.57	779	0.550847	1232	4.31687e-13	1232	1.40286e-11
781	0.61	781	0.5473	1235	4.32059e-13	1235	1.40392e-11
783	0.54	783	0.540171	1239	4.3539e-13	1239	1.40378e-11
785	0.47	785	0.533908	1243	4.37837e-13	1243	1.40415e-11
787	0.51	787	0.532025	1247	4.38583e-13	1247	1.40384e-11
789	0.6	789	0.532669	1250	4.3511e-13	1250	1.40364e-11
792	0.53	792	0.531036	1254	4.35636e-13	1254	1.40439e-11
794	0.51	794	0.529201	1258	4.38599e-13	1258	1.40527e-11
796	0.47	796	0.529438	1261	4.38505e-13	1261	1.40503e-11
798	0.61	798	0.531532	1265	4.42118e-13	1265	1.40554e-11
800	0.53	800	0.532149	1269	4.40223e-13	1269	1.40593e-11
802	0.5	802	0.535198	1273	4.42726e-13	1273	1.40635e-11
804	0.5	804	0.541197	1276	4.44359e-13	1276	1.40659e-11
807	0.59	807	0.550781	1280	4.43217e-13	1280	1.4071e-11
809	0.58	809	0.555406	1284	4.46859e-13	1284	1.40694e-11
811	0.58	811	0.556862	1287	4.45167e-13	1287	1.40729e-11
813	0.51	813	0.555211	1291	4.4664e-13	1291	1.40815e-11
815	0.57	815	0.552729	1295	4.43475e-13	1295	1.40779e-11
817	0.53	817	0.549515	1299	4.46921e-13	1299	1.40812e-11
819	0.58	819	0.545269	1302	4.4724e-13	1302	1.40824e-11
822	0.56	822	0.53884	1306	4.49577e-13	1306	1.40954e-11
824	0.5	824	0.531498	1310	4.51482e-13	1310	1.40898e-11
826	0.5	826	0.526353	1314	4.53059e-13	1314	1.40878e-11
828	0.52	828	0.525992	1317	4.51438e-13	1317	1.40911e-11
830	0.57	830	0.528584	1321	4.52271e-13	1321	1.40933e-11
832	0.51	832	0.53038	1325	4.51938e-13	1325	1.40967e-11
834	0.52	834	0.534085	1328	4.48743e-13	1328	1.40943e-11
837	0.52	837	0.539515	1332	4.55834e-13	1332	1.40976e-11
839	0.61	839	0.544884	1336	4.50461e-13	1336	1.41054e-11
841	0.5	841	0.548426	1340	4.52474e-13	1340	1.41054e-11
843	0.55	843	0.552149	1343	4.56472e-13	1343	1.41094e-11
845	0.58	845	0.55318	1347	4.54224e-13	1347	1.41201e-11
847	0.57	847	0.550029	1351	4.58868e-13	1351	1.41289e-11
849	0.54	849	0.541179	1354	4.54803e-13	1354	1.41295e-11
852	0.53	852	0.533434	1358	4.51942e-13	1358	1.41317e-11
854	0.5	854	0.526933	1362	4.6132e-13	1362	1.41209e-11
856	0.52	856	0.525222	1366	4.60083e-13	1366	1.41288e-11
858	0.51	858	0.529496	1369	4.61089e-13	1369	1.41414e-11
860	0.57	860	0.536572	1373	4.61144e-13	1373	1.4137e-11
862	0.53	862	0.54299	1377	4.59919e-13	1377	1.41461e-11
864	0.53	864	0.547194	1380	4.61298e-13	1380	1.41443e-11
867	0.59	867	0.54746	1384	4.61877e-13	1384	1.4152e-11
869	0.57	869	0.541545	1388	4.64165e-13	1388	1.41509e-11
871	0.52	871	0.533753	1392	4.62904e-13	1392	1.41513e-11
873	0.48	873	0.528787	1395	4.62167e-13	1395	1.41578e-11
875	0.52	875	0.530414	1399	4.59513e-13	1399	1.41528e-11
877	0.51	877	0.537152	1403	4.60878e-13	1403	1.41554e-11
879	0.64	879	0.543795	1407	4.65629e-13	1407	1.41625e-11
882	0.53	882	0.544436	1410	4.63914e-13	1410	1.41506e-11
884	0.5	884	0.540675	1414	4.66701e-13	1414	1.41668e-11
886	0.55	886	0.536229	1418	4.64431e-13	1418	1.41678e-11
888	0.57	888	0.532788	1421	4.65812e-13	1421	1.4168e-11
890	0.5	890	0.527703	1425	4.67243e-13	1425	1.41782e-11
892	0.48	892	0.528721	1429	4.66686e-13	1429	1.41695e-11
894	0.55	894	0.532872	1433	4.68689e-13	1433	1.41834e-11
896	0.59	896	0.536382	1436	4.704e-13	1436	1.41786e-11
899	0.5	899	0.538165	1440	4.70767e-13	1440	1.41771e-11
901	0.55	901	0.538834	1444	4.69996e-13	1444	1.41747e-11
903	0.52	903	0.538716	1447	4.71422e-13	1447	1.41843e-11
905	0.55	905	0.537761	1451	4.7025e-13	1451	1.4182e-11
907	0.58	907	0.535216	1455	4.69243e-13	1455	1.41808e-11
909	0.5	909	0.530042	1459	4.68707e-13	1459	1.41802e-11
911	0.48	911	0.52563	1462	4.68084e-13	1462	1.41826e-11
914	0.56	914	0.522558	1466	4.70642e-13	1466	1.41868e-11
916	0.58	916	0.518318	1470	4.67107e-13	1470	1.4187e-11
918	0.43	918	0.514204	1473	4.72572e-13	1473	1.41941e-11
920	0.51	920	0.516886	1477	4.69513e-13	1477	1.41906e-11
922	0.51	922	0.524778	1481	4.71469e-13	1481	1.41934e-11
924	0.56	924	0.535132	1485	4.76007e-13	1485	1.4197e-11
926	0.56	926	0.543204	1488	4.72173e-13	1488	1.41934e-11
929	0.57	929	0.54746	1492	4.73485e-13	1492	1.41976e-11
931	0.5	931	0.544726	1496	4.73417e-13	1496	1.42079e-11
933	0.58	933	0.541361	1500	4.71395e-13	1500	1.42003e-11
935	0.56	935	0.533666	1503	4.75197e-13	1503	1.41982e-11
937	0.5	937	0.524908	1507	4.7409e-13	1507	1.42129e-11
939	0.45	939	0.520604	1511	4.7444e-13	1511	1.42174e-11
941	0.6	941	0.522083	1514	4.76065e-13	1514	1.42189e-11
944	0.5	944	0.52505	1518	4.76131e-13	1518	1.42109e-11
946	0.48	946	0.530338	1522	4.79049e-13	1522	1.4209e-11
948	0.57	948	0.536875	1526	4.77016e-13	1526	1.42116e-11
950	0.58	950	0.53981	1529	4.72075e-13	1529	1.42242e-11
952	0.55	952	0.534831	1533	4.75566e-13	1533	1.42275e-11
954	0.5	954	0.527094	1537	4.77403e-13	1537	1.4231e-11
956	0.5	956	0.52177	1540	4.76285e-13	1540	1.42253e-11
959	0.52	959	0.520609	1544	4.7739e-13	1544	1.42214e-11
961	0.54	961	0.524594	1548	4.78323e-13	1548	1.42245e-11
963	0.48	963	0.531783	1552	4.7504e-13	1552	1.42357e-11
965	0.56	965	0.540142	1555	4.78136e-13	1555	1.42322e-11
967	0.59	967	0.544417	1559	4.76234e-13	1559	1.42295e-11
969	0.57	969	0.540338	1563	4.76522e-13	1563	1.42414e-11
971	0.5	971	0.528178	1566	4.78442e-13	1566	1.42384e-11
974	0.5	974	0.520354	1570	4.76868e-13	1570	1.42385e-11
976	0.53	976	0.515725	1574	4.79911e-13	1574	1.42525e-11
978	0.5	978	0.519212	1578	4.8326e-13	1578	1.42441e-11
980	0.41	980	0.53096	1581	4.7821e-13	1581	1.42437e-11
982	0.68	982	0.54582	1585	4.8247e-13	1585	1.42479e-11
984	0.58	984	0.552943	1589	4.7448e-13	1589	1.42494e-11
986	0.56	986	0.548674	1593	4.77934e-13	1593	1.42585e-11
989	0.5	989	0.540664	1596	4.77338e-13	1596	1.42525e-11
991	0.51	991	0.533262	1600	4.83181e-13	1600	1.42538e-11
993	0.55	993	0.52711	1604	4.79105e-13	1604	1.42619e-11
995	0.53	995	0.523381	1607	4.79427e-13	1607	1.42664e-11
997	0.55	997	0.520053	1611	4.81717e-13	1611	1.42733e-11
999	0.43	999	0.520385	1615	4.74806e-13	1615	1.42701e-11
1001	0.56	1001	0.526068	1619	4.81784e-13	1619	1.42595e-11
1004	0.52	1004	0.533447	1622	4.79834e-13	1622	1.42652e-11
1006	0.56	1006	0.539449	1626	4.78275e-13	1626	1.42682e-11
1008	0.57	1008	0.538805	1630	4.76179e-13	1630	1.42702e-11
1010	0.56	1010	0.53283	1633	4.78767e-13	1633	1.42652e-11
1012	0.48	1012	0.521398	1637	4.75937e-13	1637	1.42785e-11
1014	0.5	1014	0.515588	1641	4.78261e-13	1641	1.42778e-11
1016	0.5	1016	0.514902	1645	4.77825e-13	1645	1.42796e-11
1018	0.53	1018	0.520177	1648	4.73904e-13	1648	1.42779e-11
1021	0.5	1021	0.528911	1652	4.75504e-13	1652	1.4281e-11
1023	0.59	1023	0.537123	1656	4.70383e-13	1656	1.4286e-11
1025	0.52	1025	0.540113	1659	4.70109e-13	1659	1.42941e-11
1027	0.55	1027	0.540005	1663	4.71122e-13	1663	1.42865e-11
1029	0.57	1029	0.537123	1667	4.66856e-13	1667	1.42804e-11
1031	0.51	1031	0.531664	1671	4.6646e-13	1671	1.42787e-11
1033	0.47	1033	0.529135	1674	4.63684e-13	1674	1.42846e-11
1036	0.57	1036	0.52961	1678	4.65197e-13	1678	1.4291e-11
1038	0.59	1038	0.528507	1682	4.63157e-13	1682	1.42905e-11
1040	0.44	1040	0.526305	1686	4.64188e-13	1686	1.42888e-11
1042	0.56	1042	0.527294	1689	4.60359e-13	1689	1.42947e-11
1044	0.51	1044	0.530817	1693	4.57273e-13	1693	1.42918e-11
1046	0.53	1046	0.533919	1697	4.59362e-13	1697	1.42906e-11
1048	0.56	1048	0.53533	1700	4.58454e-13	1700	1.42913e-11
1051	0.57	1051	0.533528	1704	4.53909e-13	1704	1.42951e-11
1053	0.51	1053	0.524731	1708	4.51481e-13	1708	1.42923e-11
1055	0.49	1055	0.518217	1712	4.53881e-13	1712	1.43127e-11
1057	0.51	1057	0.515678	1715	4.49627e-13	1715	1.4313e-11
1059	0.52	1059	0.518726	1719	4.46845e-13	1719	1.43125e-11
1061	0.49	1061	0.52611	1723	4.48523e-13	1723	1.43059e-11
1063	0.57	1063	0.53582	1726	4.47139e-13	1726	1.43045e-11
1066	0.55	1066	0.54241	1730	4.43232e-13	1730	1.43002e-11
1068	0.56	1068	0.545488	1734	4.40788e-13	1734	1.43158e-11
1070	0.54	1070	0.544945	1738	4.35588e-13	1738	1.43043e-11
1072	0.54	1072	0.544641	1741	4.34751e-13	1741	1.43116e-11
1074	0.51	1074	0.544151	1745	4.32353e-13	1745	1.4305e-11
1076	0.59	1076	0.545512	1749	4.25474e-13	1749	1.43168e-11
1078	0.54	1078	0.543689	1752	4.25733e-13	1752	1.43083e-11
1081	0.55	1081	0.538987	1756	4.29197e-13	1756	1.43066e-11
1083	0.51	1083	0.533718	1760	4.24461e-13	1760	1.43096e-11
1085	0.56	1085	0.529958	1764	4.22811e-13	1764	1.43093e-11
1087	0.49	1087	0.528212	1767	4.19701e-13	1767	1.43097e-11
1089	0.5	1089	0.531983	1771	4.13276e-13	1771	1.4308e-11
1091	0.57	1091	0.538064	1775	4.13796e-13	1775	1.43071e-11
1093	0.57	1093	0.539947	1779	4.1045e-13	1779	1.43056e-11
1096	0.54	1096	0.536767	1782	4.07466e-13	1782	1.43073e-11
1098	0.53	1098	0.530285	1786	4.01796e-13	1786	1.43085e-11
1100	0.53	1100	0.522925	1790	4.03147e-13	1790	1.43008e-11
1102	0.44	1102	0.51923	1793	3.99963e-13	1793	1.43013e-11
1104	0.57	1104	0.520462	1797	3.99112e-13	1797	1.43102e-11
1106	0.54	1106	0.523091	1801	3.94513e-13	1801	1.43059e-11
1108	0.5	1108	0.524641	1805	3.90677e-13	1805	1.43061e-11
1111	0.53	1111	0.526081	1808	3.92498e-13	1808	1.43051e-11
1113	0.53	1113	0.528697	1812	3.86431e-13	1812	1.4309e-11
1115	0.53	1115	0.528259	1816	3.90957e-13	1816	1.43047e-11
1117	0.53	1117	0.528431	1819	3.82473e-13	1819	1.43059e-11
1119	0.54	1119	0.527608	1823	3.79299e-13	1823	1.42941e-11
1121	0.53	1121	0.525701	1827	3.75696e-13	1827	1.42977e-11
1123	0.48	1123	0.525193	1831	3.72431e-13	1831	1.42928e-11
1126	0.55	1126	0.526643	1834	3.69958e-13	1834	1.42978e-11
1128	0.54	1128	0.527656	1838	3.68115e-13	1838	1.43034e-11
1130	0.53	1130	0.526015	1842	3.63934e-13	1842	1.42924e-11
1132	0.52	1132	0.522339	1845	3.61207e-13	1845	1.42985e-11
1134	0.52	1134	0.517851	1849	3.61925e-13	1849	1.42971e-11
1136	0.51	1136	0.514499	1853	3.58696e-13	1853	1.43048e-11
1138	0.5	1138	0.51476	1857	3.56708e-13	1857	1.4303e-11
1140	0.51	1140	0.519615	1860	3.52437e-13	1860	1.42953e-11
1143	0.5	1143	0.528236	1864	3.50038e-13	1864	1.42969e-11
1145	0.58	1145	0.537004	1868	3.45169e-13	1868	1.42934e-11
1147	0.56	1147	0.541179	1871	3.41233e-13	1871	1.4288e-11
1149	0.54	1149	0.539467	1875	3.38917e-13	1875	1.42848e-11
1151	0.53	1151	0.535459	1879	3.37358e-13	1879	1.42835e-11
1153	0.53	1153	0.531208	1883	3.37828e-13	1883	1.42903e-11
1155	0.51	1155	0.527318	1886	3.30739e-13	1886	1.42871e-11
1158	0.51	1158	0.527347	1890	3.27199e-13	1890	1.42895e-11
1160	0.58	1160	0.527608	1894	3.25575e-13	1894	1.42852e-11
1162	0.52	1162	0.526886	1898	3.274e-13	1898	1.42951e-11
1164	0.47	1164	0.527004	1901	3.15195e-13	1901	1.42773e-11
1166	0.56	1166	0.530071	1905	3.18978e-13	1905	1.42863e-11
1168	0.54	1168	0.532753	1909	3.15962e-13	1909	1.4278e-11
1170	0.54	1170	0.531812	1912	3.13741e-13	1912	1.42771e-11
1173	0.53	1173	0.529296	1916	3.07288e-13	1916	1.42789e-11
1175	0.54	1175	0.524251	1920	3.03035e-13	1920	1.4272e-11
1177	0.5	1177	0.51807	1924	3.04953e-13	1924	1.42766e-11
1179	0.49	1179	0.514784	1927	3.01265e-13	1927	1.42676e-11
1181	0.54	1181	0.515778	1931	2.96525e-13	1931	1.42711e-11
1183	0.5	1183	0.519639	1935	2.94502e-13	1935	1.4274e-11
1185	0.52	1185	0.525992	1938	2.95141e-13	1938	1.42678e-11
1188	0.52	1188	0.533666	1942	2.88324e-13	1942	1.427e-11
1190	0.58	1190	0.538526	1946	2.85078e-13	1946	1.42654e-11
1192	0.55	1192	0.536638	1950	2.82211e-13	1950	1.42653e-11
1194	0.54	1194	0.530994	1953	2.81562e-13	1953	1.42666e-11
1196	0.51	1196	0.52241	1957	2.7669e-13	1957	1.42641e-11
1198	0.49	1198	0.518294	1961	2.74251e-13	1961	1.42576e-11
1200	0.49	1200	0.518064	1964	2.75369e-13	1964	1.42644e-11
1203	0.57	1203	0.521089	1968	2.72421e-13	1968	1.42542e-11
1205	0.5	1205	0.522824	1972	2.63875e-13	1972	1.42572e-11
1207	0.57	1207	0.520918	1976	2.6467e-13	1976	1.42539e-11
1209	0.49	1209	0.516324	1979	2.61315e-13	1979	1.42558e-11
1211	0.49	1211	0.512664	1983	2.60426e-13	1983	1.42442e-11
1213	0.52	1213	0.511326	1987	2.58161e-13	1987	1.42412e-11
1215	0.51	1215	0.513167	1991	2.5204e-13	1991	1.42439e-11
1218	0.51	1218	0.516477	1994	2.53957e-13	1994	1.42392e-11
1220	0.53	1220	0.521374	1998	2.52194e-13	1998	1.42442e-11
1222	0.53	1222	0.526282	2002	2.47878e-13	2002	1.42383e-11
1224	0.5	1224	0.531013	2005	2.44054e-13	2005	1.42299e-11
1226	0.57	1226	0.53524	2009	2.40076e-13	2009	1.42335e-11
1228	0.54	1228	0.538383	2013	2.42292e-13	2013	1.42358e-11
1230	0.54	1230	0.538573	2017	2.36006e-13	2017	1.42279e-11
1233	0.53	1233	0.538064	2020	2.33911e-13	2020	1.42346e-11
1235	0.52	1235	0.537584	2024	2.29858e-13	2024	1.42242e-11
1237	0.58	1237	0.533523	2028	2.26708e-13	2028	1.42279e-11
1239	0.52	1239	0.527998	2031	2.25731e-13	2031	1.42248e-11
1241	0.52	1241	0.52058	2035	2.24239e-13	2035	1.42172e-11
1243	0.51	1243	0.515145	2039	2.18846e-13	2039	1.42169e-11
1245	0.46	1245	0.514618	2043	2.20611e-13	2043	1.42202e-11
1248	0.55	1248	0.518093	2046	2.15679e-13	2046	1.42194e-11
1250	0.53	1250	0.523695	2050	2.16178e-13	2050	1.42168e-11
1252	0.53	1252	0.527489	2054	2.09908e-13	2054	1.42182e-11
1254	0.53	1254	0.529391	2057	2.10297e-13	2057	1.42116e-11
1256	0.53	1256	0.527336	2061	2.04734e-13	2061	1.42106e-11
1258	0.53	1258	0.524067	2065	2.0623e-13	2065	1.42117e-11
1260	0.53	1260	0.519805	2069	2.04398e-13	2069	1.42024e-11
1262	0.53	1262	0.516477	2072	1.99808e-13	2072	1.42005e-11
1265	0.41	1265	0.517656	2076	1.96537e-13	2076	1.4194e-11
1267	0.59	1267	0.523505	2080	1.9502e-13	2080	1.4198e-11
1269	0.55	1269	0.528668	2084	1.899e-13	2084	1.41937e-11
1271	0.53	1271	0.529183	2087	1.91096e-13	2087	1.41863e-11
1273	0.52	1273	0.526028	2091	1.86653e-13	2091	1.41852e-11
1275	0.52	1275	0.522853	2095	1.87124e-13	2095	1.41781e-11
1277	0.52	1277	0.515891	2098	1.84973e-13	2098	1.41848e-11
1280	0.51	1280	0.51177	2102	1.79835e-13	2102	1.4175e-11
1282	0.51	1282	0.508792	2106	1.77161e-13	2106	1.41777e-11
1284	0.51	1284	0.508336	2110	1.78708e-13	2110	1.41721e-11
1286	0.45	1286	0.512102	2113	1.75145e-13	2113	1.41659e-11
1288	0.56	1288	0.520657	2117	1.72976e-13	2117	1.41714e-11
1290	0.54	1290	0.528521	2121	1.71695e-13	2121	1.41673e-11
1292	0.53	1292	0.534061	2124	1.67101e-13	2124	1.41693e-11
1295	0.53	1295	0.536247	2128	1.68829e-13	2128	1.41697e-11
1297	0.58	1297	0.534322	2132	1.6386e-13	2132	1.41547e-11
1299	0.5	1299	0.528093	2136	1.67075e-13	2136	1.41571e-11
1301	0.53	1301	0.52145	2139	1.60138e-13	2139	1.41549e-11
1303	0.52	1303	0.516377	2143	1.56463e-13	2143	1.41531e-11
1307	0.47	1307	0.514328	2147	1.56658e-13	2147	1.41479e-11
1310	0.53	1310	0.515193	2150	1.55878e-13	2150	1.41405e-11
1312	0.53	1312	0.517922	2154	1.53537e-13	2154	1.41502e-11
1314	0.53	1314	0.518093	2158	1.48226e-13	2158	1.4146e-11
1316	0.51	1316	0.516276	2162	1.48269e-13	2162	1.41374e-11
1318	0.51	1318	0.513671	2165	1.46193e-13	2165	1.41426e-11
1320	0.51	1320	0.512131	2169	1.39764e-13	2169	1.4135e-11
1322	0.51	1322	0.512682	2173	1.39304e-13	2173	1.41376e-11
1325	0.51	1325	0.515992	2177	1.39106e-13	2177	1.41336e-11
1327	0.49	1327	0.522173	2180	1.35689e-13	2180	1.41279e-11
1329	0.57	1329	0.527727	2184	1.33435e-13	2184	1.41247e-11
1331	0.54	1331	0.529805	2188	1.34918e-13	2188	1.41109e-11
1333	0.53	1333	0.527004	2191	1.28427e-13	2191	1.41135e-11
1335	0.53	1335	0.521108	2195	1.29363e-13	2195	1.41112e-11
1337	0.49	1337	0.512919	2199	1.27032e-13	2199	1.41103e-11
1340	0.51	1340	0.503819	2203	1.22152e-13	2203	1.41087e-11
1342	0.51	1342	0.496429	2206	1.22657e-13	2206	1.41029e-11
1344	0.51	1344	0.490029	2210	1.2094e-13	2210	1.41014e-11
1346	0.42	1346	0.488674	2214	1.19307e-13	2214	1.40925e-11
1348	0.46	1348	0.496234	2217	1.1636e-13	2217	1.41023e-11
1350	0.55	1350	0.509372	2221	1.20316e-13	2221	1.41046e-11
1352	0.54	1352	0.521474	2225	1.1244e-13	2225	1.40925e-11
1355	0.54	1355	0.527893	2229	1.11659e-13	2229	1.40898e-11
1357	0.53	1357	0.529705	2232	1.10993e-13	2232	1.408e-11
1359	0.53	1359	0.525625	2236	1.11195e-13	2236	1.40822e-11
1361	0.52	1361	0.520562	2240	1.07892e-13	2240	1.40822e-11
1363	0.51	1363	0.5164	2243	1.06025e-13	2243	1.40738e-11
1365	0.52	1365	0.514979	2247	1.05426e-13	2247	1.40733e-11
1367	0.46	1367	0.517584	2251	1.00671e-13	2251	1.40692e-11
1370	0.57	1370	0.522925	2255	9.92434e-14	2255	1.40661e-11
1372	0.53	1372	0.527727	2258	1.04531e-13	2258	1.40626e-11
1374	0.53	1374	0.530171	2262	9.75586e-14	2262	1.40594e-11
1376	0.53	1376	0.53038	2266	9.83714e-14	2266	1.40627e-11
1378	0.53	1378	0.530171	2270	9.42855e-14	2270	1.40525e-11
1380	0.53	1380	0.526833	2273	9.15117e-14	2273	1.40534e-11
1382	0.53	1382	0.524351	2277	9.03174e-14	2277	1.40504e-11
1385	0.52	1385	0.521255	2281	9.29779e-14	2281	1.40487e-11
1387	0.52	1387	0.519011	2284	9.23221e-14	2284	1.40449e-11
1389	0.48	1389	0.519372	2288	8.67705e-14	2288	1.40427e-11
1391	0.55	1391	0.521764	2292	8.68282e-14	2292	1.40346e-11
1393	0.53	1393	0.523742	2296	8.7938e-14	2296	1.40318e-11
1395	0.52	1395	0.524156	2299	8.57084e-14	2299	1.40361e-11
1397	0.53	1397	0.522677	2303	8.11079e-14	2303	1.40324e-11
1399	0.52	1399	0.518402	2307	8.25116e-14	2307	1.40257e-11
1402	0.51	1402	0.513291	2310	7.60551e-14	2310	1.40299e-11
1404	0.52	1404	0.508236	2314	7.82566e-14	2314	1.40299e-11
1406	0.51	1406	0.504931	2318	7.64949e-14	2318	1.40217e-11
1408	0.43	1408	0.506015	2322	7.30997e-14	2322	1.40077e-11
1410	0.55	1410	0.512321	2325	7.30054e-14	2325	1.40215e-11
1412	0.53	1412	0.520071	2329	7.10206e-14	2329	1.40134e-11
1414	0.53	1414	0.525607	2333	6.98703e-14	2333	1.40069e-11
1417	0.53	1417	0.528325	2336	7.03876e-14	2336	1.39974e-11
1419	0.53	1419	0.529639	2340	6.82615e-14	2340	1.40117e-11
1421	0.53	1421	0.526566	2344	6.52314e-14	2344	1.40018e-11
1423	0.53	1423	0.523724	2348	6.31232e-14	2348	1.39943e-11
1425	0.52	1425	0.520314	2351	5.94338e-14	2351	1.39935e-11
1427	0.52	1427	0.51807	2355	6.6013e-14	2355	1.39899e-11
1429	0.47	1429	0.519349	2359	6.24417e-14	2359	1.39916e-11
1432	0.55	1432	0.523866	2362	6.00525e-14	2362	1.39803e-11
1434	0.54	1434	0.528597	2366	5.61723e-14	2366	1.39819e-11
1436	0.53	1436	0.530628	2370	5.60786e-14	2370	1.39786e-11
1438	0.54	1438	0.529633	2374	5.1259e-14	2374	1.39849e-11
1440	0.53	1440	0.524246	2377	5.7023e-14	2377	1.39759e-11
1442	0.52	1442	0.516625	2381	5.2337e-14	2381	1.39639e-11
1444	0.5	1444	0.50913	2385	5.34291e-14	2385	1.39679e-11
1447	0.52	1447	0.503481	2389	5.05274e-14	2389	1.3952e-11
1449	0.43	1449	0.502611	2392	4.64284e-14	2392	1.3958e-11
1451	0.54	1451	0.506258	2396	4.56538e-14	2396	1.39554e-11
1453	0.53	1453	0.511303	2400	4.8633e-14	2400	1.39488e-11
1455	0.5	1455	0.514713	2403	4.7532e-14	2403	1.3951e-11
1457	0.53	1457	0.515791	2407	4.46286e-14	2407	1.39458e-11
1459	0.51	1459	0.516353	2411	4.26212e-14	2411	1.39384e-11
1462	0.52	1462	0.512848	2415	4.4048e-14	2415	1.39273e-11
1464	0.51	1464	0.51039	2418	3.72732e-14	2418	1.39313e-11
1466	0.51	1466	0.508165	2422	4.1614e-14	2422	1.39246e-11
1468	0.51	1468	0.507975	2426	3.75046e-14	2426	1.39261e-11
1470	0.45	1470	0.511883	2429	3.68053e-14	2429	1.39252e-11
1472	0.56	1472	0.519011	2433	3.50772e-14	2433	1.39284e-11
1474	0.53	1474	0.526158	2437	3.2298e-14	2437	1.3921e-11
1477	0.55	1477	0.529905	2441	3.45159e-14	2441	1.39174e-11
1479	0.52	1479	0.530936	2444	3.04923e-14	2444	1.39174e-11
1481	0.52	1481	0.529852	2448	3.15105e-14	2448	1.39074e-11
1483	0.54	1483	0.526886	2452	2.90804e-14	2452	1.39153e-11
1485	0.53	1485	0.523286	2455	3.07518e-14	2455	1.39105e-11
1487	0.54	1487	0.517318	2459	3.01053e-14	2459	1.38998e-11
1489	0.46	1489	0.512706	2463	2.65456e-14	2463	1.39068e-11
1492	0.52	1492	0.510243	2467	2.7044e-14	2467	1.3894e-11
1494	0.53	1494	0.509106	2470	2.7251e-14	2470	1.39007e-11
1496	0.49	1496	0.508555	2474	2.67498e-14	2474	1.38981e-11
1498	0.52	1498	0.50562	2478	2.20034e-14	2478	1.39026e-11
1500	0.5	1500	0.503167	2482	2.56947e-14	2482	1.38957e-11
1502	0.5	1502	0.497365	2485	2.25363e-14	2485	1.38937e-11
1504	0.52	1504	0.492421	2489	2.30152e-14	2489	1.38898e-11
1507	0.43	1507	0.490266	2493	2.16918e-14	2493	1.38848e-11
1509	0.51	1509	0.492806	2496	1.95614e-14	2496	1.38822e-11
1511	0.46	1511	0.500989	2500	1.92562e-14	2500	1.38847e-11
1513	0.55	1513	0.511237	2504	1.72531e-14	2504	1.38793e-11
1515	0.53	1515	0.519462	2508	1.77741e-14	2508	1.38772e-11
1517	0.52	1517	0.525098	2511	1.66133e-14	2511	1.3871e-11
1519	0.53	1519	0.526928	2515	1.52371e-14	2515	1.38674e-11
1521	0.53	1521	0.526253	2519	1.47528e-14	2519	1.38643e-11
1524	0.53	1524	0.52341	2522	1.25842e-14	2522	1.38666e-11
1526	0.52	1526	0.520047	2526	9.83762e-15	2526	1.38605e-11
1528	0.53	1528	0.517152	2530	1.18285e-14	2530	1.38614e-11
1530	0.46	1530	0.51669	2534	1.05952e-14	2534	1.38541e-11
1532	0.54	1532	0.519325	2537	1.05479e-14	2537	1.38547e-11
1534	0.54	1534	0.522511	2541	8.21938e-15	2541	1.38509e-11
1536	0.53	1536	0.522972	2545	9.40147e-15	2545	1.38541e-11
1539	0.52	1539	0.522416	2548	6.66676e-15	2548	1.38453e-11
1541	0.51	1541	0.521954	2552	6.8966e-15	2552	1.38405e-11
1543	0.52	1543	0.520675	2556	4.59773e-15	2556	1.38331e-11
1545	0.5	1545	0.521113	2560	7.10688e-15	2560	1.38322e-11
1547	0.58	1547	0.52	2563	4.78909e-15	2563	1.38334e-11
1549	0.51	1549	0.5164	2567	6.89964e-15	2567	1.38332e-11
1551	0.46	1551	0.513238	2571	2.71304e-15	2571	1.38311e-11
1554	0.53	1554	0.513138	2575	2.36479e-15	2575	1.38219e-11
1556	0.52	1556	0.515293	2578	2.76309e-15	2578	1.38166e-11
1558	0.52	1558	0.516548	2582	1.03651e-15	2582	1.38132e-11
1560	0.52	1560	0.517289	2586	-2.77072e-15	2586	1.38134e-11
1562	0.52	1562	0.519306	2589	9.29373e-16	2589	1.38102e-11
1564	0.51	1564	0.521013	2593	-2.62331e-15	2593	1.38166e-11
1566	0.52	1566	0.525678	2597	-1.76413e-16	2597	1.38121e-11
1569	0.5	1569	0.532534	2601	-3.03595e-15	2601	1.38171e-11
1573	0.6	1573	0.538478	2604	8.58566e-16	2604	1.37931e-11
1575	0.54	1575	0.541522	2608	-1.212e-15	2608	1.37995e-11
1577	0.53	1577	0.541013	2612	-2.32114e-15	2612	1.37951e-11
1579	0.53	1579	0.539947	2615	-7.32814e-16	2615	1.37941e-11
1581	0.53	1581	0.538768	2619	-6.01239e-15	2619	1.37946e-11
1584	0.58	1584	0.532677	2623	-8.31339e-15	2623	1.37871e-11
1586	0.52	1586	0.524641	2627	-8.73215e-15	2627	1.37832e-11
1588	0.52	1588	0.51418	2630	-6.86729e-15	2630	1.37887e-11
1590	0.49	1590	0.506282	2634	-5.5332e-15	2634	1.37781e-11
1592	0.43	1592	0.505778	2638	-1.00131e-14	2638	1.37813e-11
1594	0.55	1594	0.512007	2641	-1.10524e-14	2641	1.37697e-11
1596	0.54	1596	0.520941	2645	-8.37901e-15	2645	1.3769e-11
1599	0.53	1599	0.52611	2649	-1.30482e-14	2649	1.37657e-11
1601	0.53	1601	0.527118	2653	-1.17541e-14	2653	1.37672e-11
1603	0.53	1603	0.528318	2656	-1.00232e-14	2656	1.37636e-11
1605	0.53	1605	0.527946	2660	-1.1429e-14	2660	1.37678e-11
1607	0.5	1607	0.531717	2664	-1.38802e-14	2664	1.37516e-11
1609	0.5	1609	0.539515	2668	-1.30344e-14	2668	1.37488e-11
1614	0.63	1614	0.547004	2671	-1.24154e-14	2671	1.37501e-11
1616	0.55	1616	0.548935	2675	-1.45782e-14	2675	1.37511e-11
1618	0.54	1618	0.545459	2679	-1.50314e-14	2679	1.37479e-11
1620	0.53	1620	0.540356	2682	-1.80222e-14	2682	1.37434e-11
1622	0.53	1622	0.536334	2686	-1.65691e-14	2686	1.37452e-11
1624	0.53	1624	0.530865	2690	-1.76142e-14	2690	1.3745e-11
1626	0.54	1626	0.527904	2694	-1.35612e-14	2694	1.37447e-11
1629	0.53	1629	0.523428	2697	-1.47659e-14	2697	1.37419e-11
1631	0.53	1631	0.518407	2701	-1.53171e-14	2701	1.37276e-11
1633	0.45	1633	0.515773	2705	-1.80985e-14	2705	1.37245e-11
1635	0.55	1635	0.517057	2708	-1.46457e-14	2708	1.37207e-11
1637	0.53	1637	0.520024	2712	-1.97378e-14	2712	1.37301e-11
1639	0.51	1639	0.52341	2716	-1.82823e-14	2716	1.37206e-11
1641	0.52	1641	0.5262	2720	-1.75965e-14	2720	1.37195e-11
1644	0.54	1644	0.527437	2723	-2.02201e-14	2723	1.37088e-11
1646	0.54	1646	0.525222	2727	-2.07157e-14	2727	1.37138e-11
1648	0.54	1648	0.520361	2731	-2.22113e-14	2731	1.37081e-11
1650	0.5	1650	0.515388	2734	-2.47827e-14	2734	1.37077e-11
1654	0.45	1654	0.51447	2738	-2.46832e-14	2738	1.37056e-11
1656	0.55	1656	0.518674	2742	-2.37975e-14	2742	1.37087e-11
1658	0.54	1658	0.525849	2746	-2.20516e-14	2746	1.37016e-11
1661	0.53	1661	0.531303	2749	-2.22424e-14	2749	1.37013e-11
1663	0.53	1663	0.535744	2753	-2.19399e-14	2753	1.37084e-11
1665	0.53	1665	0.536999	2757	-2.95739e-14	2757	1.3701e-11
1667	0.58	1667	0.534837	2761	-2.19207e-14	2761	1.36965e-11
1669	0.52	1669	0.529272	2764	-2.62728e-14	2764	1.36886e-11
1671	0.53	1671	0.522877	2768	-2.77298e-14	2768	1.36848e-11
1674	0.45	1674	0.519538	2772	-2.56919e-14	2772	1.36843e-11
1676	0.56	1676	0.521361	2775	-2.66198e-14	2775	1.36733e-11
1678	0.53	1678	0.524684	2779	-2.34233e-14	2779	1.36691e-11
1680	0.52	1680	0.529425	2783	-2.88967e-14	2783	1.36678e-11
1682	0.52	1682	0.532695	2787	-2.50931e-14	2787	1.3667e-11
1684	0.56	1684	0.533742	2790	-2.92189e-14	2790	1.36549e-11
1686	0.54	1686	0.530947	2794	-3.00006e-14	2794	1.3662e-11
1689	0.55	1689	0.525749	2798	-2.88731e-14	2798	1.36576e-11
1691	0.49	1691	0.520699	2801	-2.82371e-14	2801	1.36609e-11
1695	0.45	1695	0.521841	2805	-2.90523e-14	2805	1.36578e-11
1697	0.58	1697	0.528141	2809	-2.73059e-14	2809	1.36484e-11
1699	0.56	1699	0.534056	2813	-3.04117e-14	2813	1.36518e-11
1701	0.51	1701	0.534755	2816	-3.09102e-14	2816	1.36438e-11
1703	0.56	1703	0.530717	2820	-3.13689e-14	2820	1.36434e-11
1706	0.55	1706	0.52145	2824	-2.97567e-14	2824	1.36368e-11
1708	0.49	1708	0.510638	2827	-3.275e-14	2827	1.3638e-11
1710	0.46	1710	0.505506	2831	-3.52918e-14	2831	1.36326e-11
1712	0.49	1712	0.510343	2835	-2.98611e-14	2835	1.36366e-11
1714	0.5	1714	0.522007	2839	-3.06287e-14	2839	1.3633e-11
1716	0.6	1716	0.534589	2842	-3.40355e-14	2842	1.36347e-11
1718	0.55	1718	0.541611	2846	-3.2634e-14	2846	1.36231e-11
1721	0.54	1721	0.541617	2850	-3.39971e-14	2850	1.36224e-11
1723	0.54	1723	0.53746	2853	-3.26309e-14	2853	1.36145e-11
1725	0.53	1725	0.530941	2857	-3.01962e-14	2857	1.36155e-11
1727	0.51	1727	0.522002	2861	-3.65948e-14	2861	1.36193e-11
1729	0.52	1729	0.514351	2865	-3.36574e-14	2865	1.36165e-11
1731	0.55	1731	0.507205	2868	-3.33656e-14	2868	1.36078e-11
1733	0.47	1733	0.502516	2872	-3.70147e-14	2872	1.36121e-11
1736	0.42	1736	0.505193	2876	-3.65639e-14	2876	1.36086e-11
1738	0.52	1738	0.516424	2880	-3.93841e-14	2880	1.36139e-11
1740	0.6	1740	0.52836	2883	-3.67272e-14	2883	1.36039e-11
1742	0.57	1742	0.533576	2887	-4.03962e-14	2887	1.36117e-11
1744	0.5	1744	0.533399	2891	-3.73602e-14	2891	1.36048e-11
1746	0.5	1746	0.530498	2894	-3.39278e-14	2894	1.3601e-11
1748	0.53	1748	0.528726	2898	-3.59871e-14	2898	1.36037e-11
1751	0.57	1751	0.527252	2902	-3.78104e-14	2902	1.35906e-11
1753	0.55	1753	0.524056	2906	-4.15792e-14	2906	1.35896e-11
1755	0.43	1755	0.521469	2909	-3.61223e-14	2909	1.35854e-11
1757	0.53	1757	0.521812	2913	-3.82566e-14	2913	1.35887e-11
1759	0.59	1759	0.523362	2917	-3.93426e-14	2917	1.35788e-11
1761	0.52	1761	0.522445	2920	-3.64586e-14	2920	1.3579e-11
1763	0.47	1763	0.521611	2924	-3.90969e-14	2924	1.35619e-11
1766	0.5	1766	0.525287	2928	-3.9244e-14	2928	1.35714e-11
1768	0.58	1768	0.528312	2932	-4.06348e-14	2932	1.35767e-11
1770	0.56	1770	0.528312	2935	-3.95822e-14	2935	1.35724e-11
1772	0.5	1772	0.525382	2939	-4.06159e-14	2939	1.35655e-11
1774	0.5	1774	0.522339	2943	-4.2015e-14	2943	1.35613e-11
1776	0.51	1776	0.522687	2946	-4.07533e-14	2946	1.35587e-11
1778	0.56	1778	0.52544	2950	-3.74646e-14	2950	1.35585e-11
1781	0.52	1781	0.530071	2954	-4.14223e-14	2954	1.35592e-11
1783	0.49	1783	0.536543	2958	-4.10039e-14	2958	1.35569e-11
1785	0.57	1785	0.543209	2961	-3.81867e-14	2961	1.35537e-11
1787	0.59	1787	0.544997	2965	-4.39006e-14	2965	1.35443e-11
1789	0.55	1789	0.541793	2969	-4.12062e-14	2969	1.354e-11
1791	0.51	1791	0.53717	2973	-4.21835e-14	2973	1.35372e-11
1793	0.52	1793	0.535435	2976	-3.96069e-14	2976	1.35405e-11
1796	0.49	1796	0.537561	2980	-4.27173e-14	2980	1.35394e-11
1798	0.6	1798	0.54116	2984	-4.78812e-14	2984	1.35289e-11
1800	0.58	1800	0.542102	2987	-4.5622e-14	2987	1.35393e-11
1802	0.52	1802	0.537679	2991	-4.49542e-14	2991	1.35318e-11
1804	0.5	1804	0.53183	2995	-4.3502e-14	2995	1.35319e-11
1806	0.51	1806	0.530029	2999	-4.47317e-14	2999	1.35247e-11
1808	0.58	1808	0.527561	3002	-4.66106e-14	3002	1.35174e-11
1811	0.52	1811	0.524251	3006	-4.2956e-14	3006	1.35258e-11
1813	0.49	1813	0.52087	3010	-4.34004e-14	3010	1.3523e-11
1815	0.55	1815	0.519301	3013	-4.53602e-14	3013	1.35101e-11
1817	0.49	1817	0.520947	3017	-4.4682e-14	3017	1.35079e-11
1819	0.5	1819	0.526572	3021	-4.74396e-14	3021	1.35059e-11
1821	0.54	1821	0.53688	3025	-4.81858e-14	3025	1.35024e-11
1823	0.58	1823	0.545773	3028	-4.64092e-14	3028	1.34994e-11
1826	0.57	1826	0.548354	3032	-4.54676e-14	3032	1.35003e-11
1828	0.54	1828	0.543565	3036	-4.82166e-14	3036	1.35011e-11
1830	0.54	1830	0.536311	3039	-4.57722e-14	3039	1.34969e-11
1832	0.52	1832	0.528455	3043	-5.10701e-14	3043	1.34975e-11
1834	0.53	1834	0.524209	3047	-4.52555e-14	3047	1.34995e-11
1836	0.44	1836	0.52698	3051	-4.69369e-14	3051	1.34997e-11
1838	0.59	1838	0.535583	3054	-4.39165e-14	3054	1.34979e-11
1841	0.56	1841	0.543861	3058	-4.79041e-14	3058	1.34944e-11
1843	0.55	1843	0.548602	3062	-4.852e-14	3062	1.34845e-11
1845	0.55	1845	0.549581	3066	-4.79328e-14	3066	1.34846e-11
1847	0.55	1847	0.549858	3069	-5.06449e-14	3069	1.34833e-11
1849	0.54	1849	0.546276	3073	-4.89278e-14	3073	1.3482e-11
1851	0.55	1851	0.544304	3077	-5.18069e-14	3077	1.34798e-11
1853	0.55	1853	0.541593	3080	-4.78614e-14	3080	1.34738e-11
1855	0.55	1855	0.538674	3084	-4.99735e-14	3084	1.34673e-11
1858	0.48	1858	0.537632	3088	-4.9464e-14	3088	1.34566e-11
1860	0.57	1860	0.539568	3092	-5.21646e-14	3092	1.34735e-11
1862	0.55	1862	0.542439	3095	-5.11986e-14	3095	1.34679e-11
1864	0.54	1864	0.545754	3099	-4.7359e-14	3099	1.34655e-11
1866	0.54	1866	0.549947	3103	-4.94021e-14	3103	1.34603e-11
1868	0.55	1868	0.553908	3106	-4.79483e-14	3106	1.34624e-11
1870	0.56	1870	0.5573	3110	-4.72177e-14	3110	1.34607e-11
1873	0.59	1873	0.558597	3114	-4.72479e-14	3114	1.34564e-11
1875	0.58	1875	0.557489	3118	-4.89424e-14	3118	1.3451e-11
1877	0.47	1877	0.557075	3121	-5.01462e-14	3121	1.3461e-11
1879	0.59	1879	0.560243	3125	-4.82905e-14	3125	1.34407e-11
1881	0.58	1881	0.564612	3129	-4.95272e-14	3129	1.34565e-11
1883	0.58	1883	0.566429	3132	-5.08665e-14	3132	1.34474e-11
1885	0.56	1885	0.565572	3136	-4.80704e-14	3136	1.34454e-11
1888	0.56	1888	0.56447	3140	-5.45373e-14	3140	1.34596e-11
1890	0.56	1890	0.560723	3144	-5.23999e-14	3144	1.34443e-11
1892	0.56	1892	0.559088	3147	-5.20562e-14	3147	1.34372e-11
1894	0.56	1894	0.557413	3151	-5.13963e-14	3151	1.34389e-11
1896	0.56	1896	0.557927	3155	-4.99661e-14	3155	1.3444e-11
1898	0.52	1898	0.560941	3159	-5.32704e-14	3159	1.3429e-11
1900	0.6	1900	0.566572	3162	-5.1791e-14	3162	1.34289e-11
1903	0.55	1903	0.573138	3166	-5.46829e-14	3166	1.34313e-11
1905	0.6	1905	0.578697	3170	-5.19762e-14	3170	1.34362e-11
1907	0.59	1907	0.58183	3173	-5.54996e-14	3173	1.34235e-11
1909	0.58	1909	0.579705	3177	-5.14827e-14	3177	1.34233e-11
1911	0.58	1911	0.572534	3181	-5.41411e-14	3181	1.34183e-11
1913	0.58	1913	0.562901	3185	-4.94396e-14	3185	1.3419e-11
1915	0.58	1915	0.550728	3188	-4.88634e-14	3188	1.34156e-11
1918	0.46	1918	0.542321	3192	-5.59309e-14	3192	1.34151e-11
1920	0.52	1920	0.542226	3196	-5.28739e-14	3196	1.34035e-11
1922	0.58	1922	0.548455	3199	-5.44891e-14	3199	1.34031e-11
1924	0.57	1924	0.555222	3203	-5.01495e-14	3203	1.34104e-11
1926	0.56	1926	0.559077	3207	-5.64214e-14	3207	1.34002e-11
1928	0.56	1928	0.561398	3211	-5.39174e-14	3211	1.33989e-11
1930	0.56	1930	0.560095	3214	-5.1429e-14	3214	1.33919e-11
1933	0.56	1933	0.557756	3218	-5.4537e-14	3218	1.33874e-11
1935	0.56	1935	0.555701	3222	-5.58509e-14	3222	1.33849e-11
1937	0.56	1937	0.552315	3225	-5.53769e-14	3225	1.3392e-11
1939	0.52	1939	0.548816	3229	-5.46368e-14	3229	1.33825e-11
1941	0.56	1941	0.546743	3233	-5.65047e-14	3233	1.34008e-11
1943	0.58	1943	0.544517	3237	-5.67061e-14	3237	1.33881e-11
1945	0.5	1945	0.544546	3240	-5.55686e-14	3240	1.33793e-11
1948	0.51	1948	0.548136	3244	-5.45678e-14	3244	1.3373e-11
1950	0.59	1950	0.554393	3248	-5.4967e-14	3248	1.33768e-11
1952	0.57	1952	0.559378	3252	-5.34526e-14	3252	1.3378e-11
1954	0.6	1954	0.558449	3255	-5.58992e-14	3255	1.33818e-11
1956	0.53	1956	0.554755	3259	-5.43539e-14	3259	1.33703e-11
1960	0.5	1960	0.552735	3263	-5.56168e-14	3263	1.33654e-11
1962	0.6	1962	0.553866	3266	-5.5398e-14	3266	1.33672e-11
1965	0.54	1965	0.558602	3270	-5.79352e-14	3270	1.33647e-11
1967	0.54	1967	0.565364	3274	-5.32191e-14	3274	1.33631e-11
1969	0.6	1969	0.572067	3278	-5.5268e-14	3278	1.33565e-11
1971	0.59	1971	0.574032	3281	-5.74915e-14	3281	1.33516e-11
1973	0.58	1973	0.570148	3285	-5.43539e-14	3285	1.3355e-11
1975	0.59	1975	0.563961	3289	-5.66768e-14	3289	1.33512e-11
1977	0.52	1977	0.558916	3292	-5.75671e-14	3292	1.3352e-11
1980	0.49	1980	0.560462	3296	-5.87892e-14	3296	1.33556e-11
1982	0.6	1982	0.568597	3300	-5.37401e-14	3300	1.33492e-11
1984	0.62	1984	0.576595	3304	-5.55076e-14	3304	1.33388e-11
1986	0.59	1986	0.579082	3307	-5.69079e-14	3307	1.33421e-11
1988	0.58	1988	0.577822	3311	-5.43221e-14	3311	1.33436e-11
1990	0.54	1990	0.573713	3315	-5.43515e-14	3315	1.3361e-11
1992	0.56	1992	0.57245
1995	0.6	1995	0.573114
1997	0.61	1997	0.574328
2001	0.48	2001	0.576566
2003	0.63	2003	0.581498
2005	0.6	2005	0.585868
2007	0.59	2007	0.586719
2010	0.58	2010	0.585039
2012	0.58	2012	0.581131
2014	0.59	2014	0.574765
2016	0.57	2016	0.567679
2018	0.57	2018	0.562421
2020	0.48	2020	0.562149
2022	0.61	2022	0.56846
2025	0.57	2025	0.576371
2027	0.6	2027	0.582007
2029	0.59	2029	0.583447
2031	0.61	2031	0.58029
2033	0.55	2033	0.571978
2035	0.54	2035	0.565316
2037	0.59	2037	0.559976
2040	0.55	2040	0.556429
2042	0.53	2042	0.555583
2044	0.56	2044	0.557822
2046	0.56	2046	0.561427
2048	0.57	2048	0.565512
2050	0.6	2050	0.569177
2052	0.54	2052	0.569557
2055	0.54	2055	0.571479
2057	0.63	2057	0.572339
2059	0.61	2059	0.570876
2061	0.46	2061	0.568159
2063	0.61	2063	0.568887
2065	0.58	2065	0.569225
2067	0.6	2067	0.567163
2070	0.54	2070	0.564412
2072	0.54	2072	0.563985
2074	0.53	2074	0.563837
2076	0.63	2076	0.564837
2078	0.61	2078	0.55932
2080	0.5	2080	0.550243
2082	0.49	2082	0.543742
2085	0.58	2085	0.54467
2087	0.54	2087	0.551822
2089	0.54	2089	0.562481
2091	0.56	2091	0.576661
2093	0.62	2093	0.587389
2095	0.68	2095	0.588816
2097	0.53	2097	0.581878
2099	0.55	2099	0.574061
2102	0.56	2102	0.570604
2104	0.59	2104	0.571846
2106	0.54	2106	0.575454
2108	0.6	2108	0.582635
2110	0.61	2110	0.587147
2112	0.6	2112	0.586762
2114	0.55	2114	0.582724
2117	0.6	2117	0.579401
2119	0.6	2119	0.573476
2121	0.53	2121	0.568555
2123	0.53	2123	0.567898
2125	0.63	2125	0.571065
2127	0.55	2127	0.573091
2129	0.56	2129	0.575654
2132	0.6	2132	0.579829
2134	0.6	2134	0.581522
2136	0.54	2136	0.581569
2138	0.59	2138	0.582582
2140	0.64	2140	0.582492
2142	0.54	2142	0.579734
2144	0.56	2144	0.576928
2147	0.57	2147	0.575382
2149	0.63	2149	0.569277
2151	0.57	2151	0.558141
2153	0.51	2153	0.546595
2155	0.52	2155	0.538745
2157	0.5	2157	0.538241
2159	0.57	2159	0.543315
2162	0.57	2162	0.550409
2164	0.55	2164	0.555287
2166	0.54	2166	0.558887
2168	0.58	2168	0.563434
2170	0.58	2170	0.568312
2172	0.53	2172	0.574441
2174	0.58	2174	0.580427
2177	0.63	2177	0.58653
2179	0.63	2179	0.585625
2181	0.55	2181	0.581326
2183	0.48	2183	0.579657
2185	0.68	2185	0.581456
2187	0.59	2187	0.58283
2189	0.56	2189	0.581569
2192	0.54	2192	0.581825
2194	0.61	2194	0.584114
2196	0.64	2196	0.579923
2198	0.54	2198	0.574132
2200	0.54	2200	0.569881
2202	0.6	2202	0.570148
2204	0.52	2204	0.574132
2206	0.57	2206	0.582173
2209	0.65	2209	0.591617
2211	0.63	2211	0.595583
2213	0.55	2213	0.592405
2215	0.56	2215	0.587674
2217	0.63	2217	0.584942
2219	0.63	2219	0.578283
2221	0.5	2221	0.573552
2224	0.47	2224	0.578987
2226	0.73	2226	0.589905
2228	0.58	2228	0.598964
2230	0.56	2230	0.604127
2232	0.66	2232	0.606846
2234	0.61	2234	0.605274
2236	0.6	2236	0.594873
2239	0.57	2239	0.585891
2241	0.57	2241	0.575992
2243	0.61	2243	0.56711
2245	0.5	2245	0.562635
2247	0.56	2247	0.563043
2249	0.54	2249	0.569177
2251	0.63	2251	0.575222
2254	0.61	2254	0.577389
2256	0.53	2256	0.575744
2258	0.57	2258	0.573357
2260	0.57	2260	0.573215
2262	0.62	2262	0.572421
2264	0.52	2264	0.571297
2266	0.57	2266	0.572273
2269	0.6	2269	0.572582
2271	0.59	2271	0.572036
2273	0.53	2273	0.57135
2275	0.57	2275	0.573766
2277	0.58	2277	0.57669
2279	0.6	2279	0.579668
2281	0.6	2281	0.579705
2284	0.55	2284	0.578283
2286	0.55	2286	0.576181
2288	0.63	2288	0.573842
2290	0.57	2290	0.569277
2292	0.54	2292	0.565535
2294	0.54	2294	0.566495
2296	0.57	2296	0.57116
2299	0.58	2299	0.577442
2301	0.62	2301	0.581978
2303	0.6	2303	0.582197
2307	0.53	2307	0.580338
2309	0.59	2309	0.57971
2311	0.58	2311	0.581427
2314	0.59	2314	0.583191
2316	0.59	2316	0.584731
2318	0.58	2318	0.584441
2320	0.59	2320	0.58283
2322	0.58	2322	0.583072
2324	0.59	2324	0.58379
2326	0.53	2326	0.587365
2329	0.61	2329	0.593528
2331	0.68	2331	0.597271
2333	0.56	2333	0.596909
2335	0.55	2335	0.594945
2337	0.61	2337	0.594755
2339	0.63	2339	0.591817
2341	0.61	2341	0.583695
2344	0.54	2344	0.574684
2346	0.54	2346	0.56698
2348	0.57	2348	0.563629
2350	0.57	2350	0.561859
2352	0.57	2352	0.559225
2354	0.54	2354	0.556595
2356	0.59	2356	0.551569
2359	0.52	2359	0.547371
2361	0.5	2361	0.54875
2363	0.59	2363	0.55582
2365	0.54	2365	0.567104
2367	0.58	2367	0.578259
2369	0.63	2369	0.587336
2371	0.59	2371	0.590361
2374	0.59	2374	0.587946
2376	0.58	2376	0.583594
2378	0.58	2378	0.57669
2380	0.56	2380	0.567969
2382	0.59	2382	0.559425
2384	0.55	2384	0.550799
2386	0.5	2386	0.546429
2389	0.51	2389	0.549953
2391	0.59	2391	0.560633
2393	0.59	2393	0.572635
2395	0.58	2395	0.58212
2397	0.58	2397	0.587988
2399	0.61	2399	0.588354
2401	0.62	2401	0.584499
2403	0.56	2403	0.579059
2406	0.54	2406	0.575891
2408	0.53	2408	0.578502
2410	0.65	2410	0.583943
2412	0.63	2412	0.584778
2414	0.54	2414	0.580723
2416	0.55	2416	0.575163
2418	0.61	2418	0.571189
2421	0.56	2421	0.565678
2423	0.54	2423	0.561835
2425	0.55	2425	0.56048
2427	0.6	2427	0.559135
2429	0.54	2429	0.556377
2431	0.54	2431	0.555388
2434	0.55	2434	0.556762
2436	0.57	2436	0.560053
2438	0.56	2438	0.563671
2440	0.57	2440	0.56688
2442	0.57	2442	0.569591
2444	0.58	2444	0.570918
2446	0.58	2446	0.571764
2448	0.53	2448	0.574251
2451	0.6	2451	0.578745
2453	0.59	2453	0.582629
2455	0.59	2455	0.5836
2457	0.59	2457	0.581954
2459	0.59	2459	0.578721
2461	0.55	2461	0.572168
2463	0.55	2463	0.568194
2466	0.6	2466	0.56563
2468	0.59	2468	0.564209
2470	0.47	2470	0.564826
2472	0.58	2472	0.570651
2474	0.62	2474	0.577537
2476	0.63	2476	0.579111
2478	0.53	2478	0.574916
2481	0.54	2481	0.569367
2483	0.6	2483	0.564623
2485	0.6	2485	0.559401
2487	0.51	2487	0.555773
2489	0.46	2489	0.559876
2491	0.65	2491	0.569763
2493	0.62	2493	0.577223
2496	0.56	2496	0.578354
2498	0.55	2498	0.575591
2500	0.6	2500	0.571746
2502	0.59	2502	0.563505
2504	0.53	2504	0.557904
2506	0.5	2506	0.557194
2508	0.59	2508	0.561403
2511	0.57	2511	0.569212
2513	0.61	2513	0.5764
2515	0.55	2515	0.582866
2517	0.54	2517	0.59029
2519	0.68	2519	0.59553
2521	0.62	2521	0.592819
2523	0.55	2523	0.583505
2526	0.57	2526	0.574879
2528	0.6	2528	0.566353
2530	0.48	2530	0.561189
2532	0.56	2532	0.563528
2534	0.66	2534	0.566324
2536	0.51	2536	0.56476
2538	0.55	2538	0.561859
2541	0.61	2541	0.5599
2543	0.53	2543	0.554422
2545	0.51	2545	0.549953
2547	0.59	2547	0.550219
2549	0.58	2549	0.54894
2551	0.47	2551	0.547413
2553	0.55	2553	0.550894
2556	0.62	2556	0.555607
2558	0.55	2558	0.556039
2560	0.5	2560	0.555767
2562	0.58	2562	0.555767
2564	0.61	2564	0.554481
2566	0.52	2566	0.54932
2568	0.52	2568	0.547028
2571	0.5	2571	0.550823
2573	0.65	2573	0.557086
2575	0.53	2575	0.561611
2577	0.53	2577	0.566063
2579	0.6	2579	0.56813
2581	0.62	2581	0.566772
2583	0.53	2583	0.557141
2585	0.53	2585	0.548212
2588	0.53	2588	0.542687
2590	0.59	2590	0.538798
2592	0.47	2592	0.537484
2594	0.51	2594	0.54438
2596	0.63	2596	0.551949
2598	0.56	2598	0.558051
2600	0.49	2600	0.562896
2603	0.64	2603	0.571232
2605	0.54	2605	0.579106
2607	0.58	2607	0.585411
2609	0.61	2609	0.590084
2615	0.64	2615	0.58991
2618	0.58	2618	0.580646
2620	0.54	2620	0.569852
2622	0.53	2622	0.561888
2624	0.6	2624	0.555968
2626	0.55	2626	0.551332
2628	0.5	2628	0.54855
2631	0.59	2631	0.548431
2633	0.53	2633	0.549858
2635	0.55	2635	0.551427
2637	0.54	2637	0.554341
2639	0.58	2639	0.555701
2641	0.58	2641	0.552706
2643	0.54	2643	0.548093
2645	0.52	2645	0.545849
2648	0.51	2648	0.548887
2650	0.57	2650	0.557856
2652	0.58	2652	0.56855
2654	0.62	2654	0.575092
2656	0.54	2656	0.575596
2658	0.59	2658	0.571255
2660	0.6	2660	0.563262
2663	0.53	2663	0.55428
2665	0.51	2665	0.546928
2667	0.53	2667	0.546453
2669	0.59	2669	0.548194
2671	0.57	2671	0.549106
2673	0.49	2673	0.548858
2675	0.56	2675	0.550994
2678	0.59	2678	0.553262
2680	0.56	2680	0.553238
2682	0.48	2682	0.553713
2684	0.6	2684	0.557081
2686	0.6	2686	0.555454
2688	0.53	2688	0.54923
2690	0.51	2690	0.543162
2693	0.59	2693	0.539473
2695	0.49	2695	0.536838
2697	0.5	2697	0.538526
2699	0.59	2699	0.544807
2701	0.58	2701	0.549206
2703	0.53	2703	0.548497
2705	0.5	2705	0.548207
2707	0.6	2707	0.547637
2710	0.58	2710	0.544061
2712	0.49	2712	0.541574
2714	0.5	2714	0.545021
2716	0.57	2716	0.553405
2718	0.58	2718	0.560799
2720	0.6	2720	0.562434
2722	0.58	2722	0.557993
2725	0.51	2725	0.549953
2727	0.53	2727	0.541469
2729	0.52	2729	0.538945
2731	0.57	2731	0.539425
2733	0.57	2733	0.540918
2735	0.45	2735	0.544151
2737	0.58	2737	0.549177
2740	0.6	2740	0.553866
2742	0.57	2742	0.551522
2744	0.51	2744	0.545548
2746	0.52	2746	0.541427
2748	0.59	2748	0.538075
2750	0.5	2750	0.535844
2752	0.51	2752	0.538531
2755	0.55	2755	0.546158
2757	0.6	2757	0.552972
2759	0.51	2759	0.555839
2761	0.58	2761	0.555672
2763	0.61	2763	0.550533
2765	0.52	2765	0.539372
2767	0.48	2767	0.526999
2770	0.5	2770	0.522569
2772	0.59	2772	0.521385
2774	0.5	2774	0.521036
2776	0.43	2776	0.525796
2778	0.6	2778	0.53299
2780	0.6	2780	0.536986
2782	0.49	2782	0.535098
2785	0.52	2785	0.534027
2787	0.52	2787	0.535216
2789	0.56	2789	0.53808
2791	0.55	2791	0.541516
2793	0.54	2793	0.546305
2795	0.5	2795	0.551421
2797	0.62	2797	0.556595
2800	0.56	2800	0.558307
2802	0.55	2802	0.556886
2804	0.55	2804	0.554003
2806	0.55	2806	0.551598
2808	0.55	2808	0.5463
2810	0.55	2810	0.545398
2812	0.54	2812	0.545601
2815	0.54	2815	0.548768
2817	0.47	2817	0.555163
2819	0.68	2819	0.561065
2821	0.59	2821	0.559852
2823	0.52	2823	0.552516
2825	0.49	2825	0.545253
2827	0.55	2827	0.541888
2829	0.58	2829	0.540448
2832	0.56	2832	0.537917
2834	0.49	2834	0.5364
2836	0.46	2836	0.540533
2838	0.67	2838	0.547347
2840	0.52	2840	0.551155
2842	0.52	2842	0.551859
2844	0.59	2844	0.551102
2847	0.58	2847	0.547086
2849	0.5	2849	0.53649
2851	0.5	2851	0.532373
2853	0.56	2853	0.529006
2855	0.56	2855	0.526725
2857	0.43	2857	0.526034
2859	0.6	2859	0.528188
2862	0.5	2862	0.531717
2864	0.56	2864	0.534161
2866	0.52	2866	0.537479
2868	0.51	2868	0.540214
2870	0.59	2870	0.538017
2872	0.56	2872	0.531717
2874	0.55	2874	0.519206
2877	0.41	2877	0.510047
2879	0.48	2879	0.511118
2881	0.55	2881	0.520509
2883	0.55	2883	0.531427
2885	0.55	2885	0.538473
2887	0.55	2887	0.540137
2889	0.55	2889	0.535944
2892	0.5	2892	0.530243
2894	0.54	2894	0.525773
2896	0.5	2896	0.523357
2898	0.53	2898	0.522516
2900	0.55	2900	0.521326
2902	0.5	2902	0.520704
2904	0.5	2904	0.521255
2907	0.53	2907	0.525435
2909	0.53	2909	0.530533
2911	0.55	2911	0.533281
2913	0.54	2913	0.534227
2915	0.54	2915	0.531593
2917	0.53	2917	0.527537
2919	0.48	2919	0.525411
2922	0.55	2922	0.525968
2924	0.53	2924	0.527898
2926	0.53	2926	0.529011
2928	0.53	2928	0.529562
2930	0.53	2930	0.528887
2932	0.53	2932	0.528726
2934	0.52	2934	0.529805
2937	0.54	2937	0.532925
2939	0.49	2939	0.538283
2941	0.6	2941	0.543623
2943	0.55	2943	0.54514
2945	0.54	2945	0.543919
2947	0.54	2947	0.540161
2949	0.53	2949	0.537104
2952	0.51	2952	0.532872
2954	0.58	2954	0.530053
2956	0.52	2956	0.525773
2958	0.5	2958	0.52254
2960	0.48	2960	0.523813
2962	0.56	2962	0.52836
2964	0.55	2964	0.530989
2966	0.54	2966	0.531137
2969	0.53	2969	0.528136
2971	0.5	2971	0.524032
2973	0.51	2973	0.521308
2975	0.55	2975	0.519444
2977	0.53	2977	0.516305
2979	0.47	2979	0.513842
2981	0.53	2981	0.514736
2984	0.51	2984	0.518987
2986	0.5	2986	0.524879
2988	0.55	2988	0.531445
2990	0.57	2990	0.535145
2992	0.55	2992	0.5298
2994	0.49	2994	0.521184
2996	0.51	2996	0.511569
2999	0.54	2999	0.504889
3001	0.43	3001	0.503457
3003	0.51	3003	0.510171
3005	0.5	3005	0.523233
3007	0.59	3007	0.535535
3009	0.56	3009	0.541682
3011	0.54	3011	0.540066
3014	0.53	3014	0.53331
3016	0.53	3016	0.525074
3018	0.53	3018	0.517057
3020	0.44	3020	0.513914
3022	0.55	3022	0.51563
3024	0.53	3024	0.519396
3026	0.52	3026	0.522226
3029	0.52	3029	0.524536
3031	0.52	3031	0.527827
3033	0.54	3033	0.528064
3035	0.53	3035	0.528336
3037	0.54	3037	0.526448
3039	0.53	3039	0.5236
3041	0.47	3041	0.522392
3044	0.55	3044	0.5236
3046	0.53	3046	0.527395
3048	0.53	3048	0.53058
3050	0.53	3050	0.533861
3052	0.52	3052	0.535986
3054	0.58	3054	0.536092
3056	0.53	3056	0.533766
3059	0.53	3059	0.530485
3061	0.47	3061	0.529876
3063	0.57	3063	0.531427
3065	0.55	3065	0.532102
3067	0.53	3067	0.53
3069	0.53	3069	0.525939
3071	0.49	3071	0.523505
3074	0.54	3074	0.520675
3076	0.51	3076	0.520195
3078	0.53	3078	0.520947
3080	0.54	3080	0.522463
3082	0.47	3082	0.525844
3084	0.53	3084	0.530723
3086	0.58	3086	0.534417
3088	0.57	3088	0.532758
3091	0.5	3091	0.52659
3093	0.49	3093	0.520042
3095	0.5	3095	0.517471
3097	0.56	3097	0.516234
3099	0.54	3099	0.514227
3101	0.43	3101	0.514736
3103	0.55	3103	0.519349
3106	0.53	3106	0.525359
3108	0.51	3108	0.53039
3110	0.57	3110	0.533642
3112	0.57	3112	0.532777
3114	0.48	3114	0.52485
3116	0.5	3116	0.518383
3118	0.56	3118	0.513724
3121	0.52	3121	0.50933
3123	0.42	3123	0.511042
3125	0.52	3125	0.520285
3127	0.57	3127	0.531788
3129	0.55	3129	0.538987
3131	0.59	3131	0.539462
3133	0.5	3133	0.537223
3136	0.5	3136	0.536092
3138	0.54	3138	0.540941
3140	0.54	3140	0.54913
3144	0.59	3144	0.554175
3146	0.59	3146	0.554032
3148	0.56	3148	0.546134
3151	0.49	3151	0.536667
3153	0.49	3153	0.531255
3155	0.57	3155	0.527413
3157	0.54	3157	0.524357
3159	0.54	3159	0.518792
3161	0.49	3161	0.513281
3163	0.42	3163	0.512611
3166	0.58	3166	0.517033
3168	0.57	3168	0.521498
3170	0.49	3170	0.521279
3172	0.49	3172	0.52067
3174	0.55	3174	0.524019
3176	0.54	3176	0.525506
3178	0.48	3178	0.529444
3181	0.52	3181	0.536785
3185	0.64	3185	0.541788
3187	0.51	3187	0.5399
3189	0.5	3189	0.535264
3191	0.56	3191	0.531374
3193	0.55	3193	0.527595
3196	0.48	3196	0.521102
3198	0.5	3198	0.519858
3200	0.55	3200	0.519349
3202	0.58	3202	0.516358
3204	0.41	3204	0.513547
3206	0.52	3206	0.514902
3208	0.55	3208	0.51717
3210	0.54	3210	0.515949
3213	0.51	3213	0.511445
3215	0.49	3215	0.508478
3217	0.48	3217	0.506353
3219	0.5	3219	0.50836
3221	0.55	3221	0.510675
3223	0.53	3223	0.51
3225	0.48	3225	0.506448
3228	0.5	3228	0.504955
3230	0.49	3230	0.506909
3232	0.51	3232	0.511474
3234	0.51	3234	0.516904
3236	0.57	3236	0.518331
3238	0.53	3238	0.514156
3240	0.48	3240	0.506448
3243	0.48	3243	0.500894
3245	0.47	3245	0.501793
3247	0.55	3247	0.506187
3249	0.5	3249	0.511155
3251	0.5	3251	0.514636
3253	0.55	3253	0.516134
3255	0.53	3255	0.515535
3258	0.48	3258	0.51183
3260	0.48	3260	0.511498
3262	0.55	3262	0.511788
3264	0.56	3264	0.510538
3266	0.44	3266	0.50971
3268	0.5	3268	0.513961
3270	0.51	3270	0.522315
3273	0.57	3273	0.529496
3275	0.56	3275	0.530717
3277	0.54	3277	0.524755
3279	0.49	3279	0.515003
3281	0.49	3281	0.507708
3283	0.5	3283	0.506116
3285	0.47	3285	0.511113
3288	0.56	3288	0.519372
3290	0.54	3290	0.525696
3292	0.53	3292	0.527271
3294	0.52	3294	0.525163
3296	0.53	3296	0.521717
3298	0.51	3298	0.515335
3300	0.51	3300	0.50981
3303	0.51	3303	0.504541
3305	0.51	3305	0.499082
3307	0.45	3307	0.494612
3309	0.51	3309	0.491522
3311	0.52	3311	0.487561
3313	0.47	3313	0.481137
3315	0.46	3315	0.473571
3318	0.46	3318	0.469425
3320	0.48	3320	0.467323
3322	0.46	3322	0.468674
3324	0.43	3324	0.472967
3326	0.51	3326	0.47717
3328	0.51	3328	0.478093
3330	0.5	3330	0.475103
3333	0.43	3333	0.471759
3335	0.41	3335	0.475003
3337	0.49	3337	0.482896
3339	0.57	3339	0.489106
3341	0.5	3341	0.486276
3343	0.48	3343	0.475406
3345	0.43	3345	0.46222
3347	0.43	3347	0.452036
3350	0.45	3350	0.447128

## Sheet: Fig 3 & 4
Raw Voltage Data		Filtered Voltage Data		O2 ion current		H2 ion current		Line profiles
Time (s)	Voltage (mV)	Time (s)	Voltage (mV)	Time (s)	Ion current (A)	Time (s)	Ion current (A)	Time (s)	X (nm)	TEM intensity (a.u.)
13	0.54	13	0.517584	0	-1.29898e-15	0	1.2102e-11	10	0.296685	0.833764
15	0.5	15	0.504831	4	-7.74088e-14	4	1.20737e-11	10	0.59337	0.847841
19	0.45	19	0.49389	8	-7.87724e-14	8	1.20194e-11	10	0.890055	0.808676
23	0.49	23	0.486643	12	-8.07319e-14	12	1.20112e-11	10	1.18674	0.80791
25	0.5	25	0.481693	16	-8.04483e-14	16	1.20091e-11	10	1.48342	0.815953
27	0.48	27	0.47788	19	-8.10624e-14	19	1.19997e-11	10	1.78011	0.844776
32	0.47	32	0.473642	23	-8.51395e-14	23	1.20039e-11	10	2.07679	0.822561
34	0.45	34	0.470628	27	-8.17934e-14	27	1.20092e-11	10	2.37348	0.825816
36	0.46	36	0.468407	30	-8.21261e-14	30	1.20082e-11	10	2.67016	0.791439
38	0.52	38	0.465678	34	-8.23907e-14	34	1.20058e-11	10	2.96685	0.821316
40	0.44	40	0.461522	38	-7.59394e-14	38	1.2003e-11	10	3.26353	0.817868
42	0.43	42	0.45894	42	-7.78907e-14	42	1.20009e-11	10	3.56022	0.814517
44	0.46	44	0.459562	45	-8.13152e-14	45	1.20008e-11	10	3.8569	0.812219
46	0.47	46	0.461936	49	-7.98727e-14	49	1.20075e-11	10	4.15359	0.828593
48	0.46	48	0.463405	53	-7.95501e-14	53	1.19975e-11	10	4.45027	0.818539
52	0.49	52	0.46534	56	-7.73892e-14	56	1.20013e-11	10	4.74696	0.810687
54	0.46	54	0.466353	60	-7.98676e-14	60	1.20066e-11	10	5.04364	0.820933
57	0.44	57	0.468188	64	-8.47573e-14	64	1.20078e-11	10	5.34033	0.816145
59	0.45	59	0.473138	68	-8.26443e-14	68	1.20095e-11	10	5.63701	0.820167
61	0.52	61	0.479544	71	-8.19177e-14	71	1.20046e-11	10	5.9337	0.808484
63	0.51	63	0.481688	75	-8.04602e-14	75	1.20024e-11	10	6.23038	0.792588
65	0.46	65	0.479296	79	-8.00507e-14	79	1.20028e-11	10	6.52707	0.82687
67	0.46	67	0.474198	83	-7.81733e-14	83	1.20086e-11	10	6.82375	0.812219
69	0.5	69	0.469597	86	-7.84831e-14	86	1.20091e-11	10	7.12044	0.800632
73	0.46	73	0.466068	90	-8.05009e-14	90	1.20072e-11	10	7.41712	0.803505
75	0.43	75	0.466158	94	-8.08289e-14	94	1.20095e-11	10	7.71381	0.812602
78	0.43	78	0.472511	97	-8.07203e-14	97	1.20051e-11	10	8.01049	0.789045
80	0.53	80	0.481622	101	-7.96484e-14	101	1.20053e-11	10	8.30718	0.794887
82	0.54	82	0.487247	105	-7.83274e-14	105	1.20066e-11	10	8.60386	0.794312
84	0.45	84	0.489467	109	-7.63769e-14	109	1.20083e-11	10	8.90055	0.811453
86	0.46	86	0.492049	112	-7.93939e-14	112	1.20114e-11	10	9.19723	0.811453
88	0.51	88	0.496134	116	-7.885e-14	116	1.19976e-11	10	9.49391	0.804558
92	0.52	92	0.497803	120	-7.85707e-14	120	1.20094e-11	10	9.7906	0.783874
94	0.51	94	0.495601	123	-7.90047e-14	123	1.20232e-11	10	10.0873	0.788375
96	0.5	96	0.489852	127	-8.13591e-14	127	1.20138e-11	10	10.384	0.831849
98	0.47	98	0.482563	131	-7.79465e-14	131	1.20074e-11	10	10.6807	0.808197
101	0.45	101	0.477732	135	-7.78602e-14	135	1.20094e-11	10	10.9773	0.797089
103	0.47	103	0.477561	138	-7.90349e-14	138	1.20084e-11	10	11.274	0.812506
105	0.48	105	0.479781	142	-8.12126e-14	142	1.20072e-11	10	11.5707	0.810974
109	0.51	109	0.483001	146	-8.09654e-14	146	1.19989e-11	10	11.8674	0.829742
113	0.5	113	0.484612	149	-8.39586e-14	149	1.2005e-11	10	12.1641	0.811931
115	0.46	115	0.486619	153	-7.94808e-14	153	1.20095e-11	10	12.4608	0.810208
117	0.43	117	0.490912	157	-7.79135e-14	157	1.20097e-11	10	12.7574	0.815474
119	0.55	119	0.498265	161	-8.04178e-14	161	1.20088e-11	10	13.0541	0.812793
121	0.54	121	0.50193	164	-8.38549e-14	164	1.20057e-11	10	13.3508	0.839701
124	0.51	124	0.499177	168	-7.454e-14	168	1.20082e-11	10	13.6475	0.836637
126	0.44	126	0.495045	172	-7.9536e-14	172	1.20129e-11	10	13.9442	0.841425
128	0.51	128	0.493652	175	-7.91796e-14	175	1.20066e-11	10	14.2409	0.832519
130	0.5	130	0.494132	179	-8.06351e-14	179	1.20043e-11	10	14.5376	0.836158
134	0.46	134	0.496738	183	-8.15609e-14	183	1.20087e-11	10	14.8342	0.854544
136	0.52	136	0.498858	187	-7.889e-14	187	1.2005e-11	10	15.1309	0.887676
138	0.54	138	0.498869	190	-8.04477e-14	190	1.19999e-11	10	15.4276	0.994733
140	0.51	140	0.493215	194	-8.0507e-14	194	1.20093e-11	10	15.7243	0.975965
142	0.44	142	0.486904	198	-7.99612e-14	198	1.19998e-11	10	16.021	0.577516
144	0.43	144	0.485749	202	-8.07105e-14	202	1.20004e-11	10	16.3177	0.304223
147	0.54	147	0.488798	205	-8.26251e-14	205	1.20056e-11	10	16.6144	0.253663
149	0.53	149	0.490314	209	-7.56165e-14	209	1.20038e-11	10	16.911	0.257397
151	0.46	151	0.488064	213	-7.9823e-14	213	1.20082e-11	10	17.2077	0.233266
155	0.46	155	0.484051	216	-7.6892e-14	216	1.20049e-11	10	17.5044	0.174662
159	0.52	159	0.479982	220	-8.33595e-14	220	1.20021e-11	10	17.8011	0.162788
161	0.48	161	0.475103	224	-7.97635e-14	224	1.20094e-11	10	18.0978	0.147754
163	0.44	163	0.472487	228	-7.93576e-14	228	1.1999e-11	10	18.3945	0.138945
165	0.43	165	0.475601	231	-8.04591e-14	231	1.20076e-11	10	18.6911	0.123719
167	0.51	167	0.48145	235	-8.10903e-14	235	1.20043e-11	10	18.9878	0.155224
170	0.54	170	0.485003	239	-8.35127e-14	239	1.19964e-11	10	19.2845	0.139615
174	0.47	174	0.485968	242	-7.79795e-14	242	1.20053e-11	10	19.5812	0.122666
176	0.46	176	0.484992	246	-7.64351e-14	246	1.20032e-11	10	19.8779	0.127071
178	0.46	178	0.485554	250	-7.9689e-14	250	1.19989e-11	10	20.1746	0.150148
180	0.51	180	0.485873	254	-8.06376e-14	254	1.20047e-11	10	20.4713	0.150819
182	0.55	182	0.482972	257	-8.08024e-14	257	1.20011e-11	10	20.7679	0.154745
184	0.44	184	0.476253	261	-7.88262e-14	261	1.20065e-11	10	21.0646	0.160203
186	0.43	186	0.469201	265	-7.81712e-14	265	1.20111e-11	10	21.3613	0.166332
188	0.47	188	0.465435	268	-8.19189e-14	268	1.19987e-11	10	21.658	0.169492
190	0.5	190	0.463995	272	-8.20065e-14	272	1.2006e-11	10	21.9547	0.176578
195	0.45	195	0.463333	276	-8.07178e-14	276	1.19956e-11	10	22.2514	0.201762
197	0.43	197	0.466738	280	-8.12782e-14	280	1.20027e-11	10	22.548	0.221967
199	0.46	199	0.472896	283	-7.97366e-14	283	1.19997e-11	10	22.8447	0.203486
201	0.52	201	0.478697	287	-8.01761e-14	287	1.19926e-11	10	23.1414	0.211912
203	0.5	203	0.479562	291	-7.67321e-14	291	1.19905e-11	10	23.4381	0.225606
205	0.48	205	0.47611	295	-7.70116e-14	295	1.19973e-11	10	23.7348	0.245906
207	0.45	207	0.470456	298	-7.83201e-14	298	1.19961e-11	10	24.0315	0.242268
209	0.46	209	0.466163	302	-7.9956e-14	302	1.19924e-11	10	24.3282	0.224265
211	0.45	211	0.463961	306	-7.89901e-14	306	1.19962e-11	10	24.6248	0.234128
216	0.48	216	0.463043	309	-7.89138e-14	309	1.19917e-11	10	24.9215	0.257972
218	0.47	218	0.460432	313	-7.96679e-14	313	1.19945e-11	10	25.2182	0.246002
220	0.47	220	0.454831	317	-7.62181e-14	317	1.19909e-11	10	25.5149	0.227712
222	0.44	222	0.44836	321	-7.89806e-14	321	1.19885e-11	10	25.8116	0.229149
224	0.42	224	0.444156	324	-7.37419e-14	324	1.19838e-11	10	26.1083	0.244087
226	0.43	226	0.444979	328	-7.59052e-14	328	1.19901e-11	10	26.405	0.224265
228	0.44	228	0.449491	332	-7.19699e-14	332	1.19881e-11	10	26.7016	0.234894
230	0.49	230	0.453405	335	-7.42711e-14	335	1.19886e-11	10	26.9983	0.237767
232	0.46	232	0.455074	339	-7.31263e-14	339	1.19934e-11	10	27.295	0.229053
236	0.47	236	0.453623	343	-7.62352e-14	343	1.19873e-11	10	27.5917	0.232692
238	0.42	238	0.453552	347	-7.40044e-14	347	1.19911e-11	10	27.8884	0.247917
240	0.41	240	0.45894	350	-7.20205e-14	350	1.19873e-11	10	28.1851	0.247917
243	0.5	243	0.469349	354	-6.86244e-14	354	1.19884e-11	10	28.4817	0.228957
245	0.49	245	0.479053	358	-7.21414e-14	358	1.19936e-11	10	28.7784	0.247151
247	0.51	247	0.484979	361	-6.91225e-14	361	1.19908e-11	10	29.0751	0.238725
251	0.49	251	0.486928	365	-7.01059e-14	365	1.19837e-11	10	29.3718	0.241789
255	0.49	255	0.487927	369	-6.55723e-14	369	1.19901e-11	10	29.6685	0.233937
257	0.42	257	0.490261	373	-6.52088e-14	373	1.1989e-11	10	29.9652	0.210763
259	0.52	259	0.498726	376	-6.40929e-14	376	1.1985e-11	10	30.2619	0.20789
261	0.54	261	0.508236	380	-6.18932e-14	380	1.19871e-11	10	30.5585	0.203869
263	0.54	263	0.513961	384	-6.33644e-14	384	1.19805e-11	10	30.8552	0.197357
266	0.46	266	0.518887	388	-6.36302e-14	388	1.19905e-11	10	31.1519	0.182706
268	0.54	268	0.523861	391	-6.11751e-14	391	1.19808e-11	10	31.4486	0.193527
270	0.56	270	0.525601	395	-5.7532e-14	395	1.19898e-11	10	31.7453	0.182515
272	0.49	272	0.52418	399	-5.98779e-14	399	1.19905e-11	10	32.042	0.159341
276	0.58	276	0.520533	402	-5.87688e-14	402	1.19907e-11	10	32.3386	0.191707
278	0.5	278	0.515045	406	-5.26572e-14	406	1.19946e-11	10	32.6353	0.158767
280	0.46	280	0.510585	410	-5.58436e-14	410	1.1992e-11	10	32.932	0.162118
282	0.49	282	0.510646	414	-5.5694e-14	414	1.19984e-11	10	33.2287	0.166906
284	0.58	284	0.513315	417	-5.32987e-14	417	1.19849e-11	10	33.5254	0.152925
286	0.51	286	0.511835	421	-5.07508e-14	421	1.19963e-11	10	33.8221	0.130997
289	0.5	289	0.509396	425	-4.75821e-14	425	1.19838e-11	10	34.1188	0.125539
291	0.48	291	0.508112	428	-5.04908e-14	428	1.19868e-11	10	34.4154	0.123623
293	0.51	293	0.510467	432	-4.69595e-14	432	1.20001e-11	30	0.296685	0.781289
297	0.52	297	0.516187	436	-4.44549e-14	436	1.19908e-11	30	0.59337	0.774203
299	0.53	299	0.524589	440	-4.26178e-14	440	1.19984e-11	30	0.890055	0.788088
301	0.51	301	0.5327	443	-4.3075e-14	443	1.19987e-11	30	1.18674	0.773341
303	0.55	303	0.539225	447	-4.25082e-14	447	1.20001e-11	30	1.48342	0.787034
305	0.59	305	0.540699	451	-3.64519e-14	451	1.20076e-11	30	1.78011	0.80044
307	0.54	307	0.53611	454	-3.41863e-14	454	1.2002e-11	30	2.07679	0.773628
309	0.5	309	0.52913	458	-3.52317e-14	458	1.20068e-11	30	2.37348	0.787513
312	0.51	312	0.526938	462	-3.59467e-14	462	1.20071e-11	30	2.67016	0.800536
314	0.53	314	0.530343	466	-3.15956e-14	466	1.20141e-11	30	2.96685	0.792397
318	0.52	318	0.537946	469	-2.8853e-14	469	1.20139e-11	30	3.26353	0.792397
320	0.53	320	0.550752	473	-2.86274e-14	473	1.20145e-11	30	3.56022	0.77947
322	0.62	322	0.563405	477	-2.41564e-14	477	1.20132e-11	30	3.8569	0.793259
324	0.59	324	0.570551	481	-2.33256e-14	481	1.20254e-11	30	4.15359	0.809921
326	0.51	326	0.573813	484	-1.93767e-14	484	1.20233e-11	30	4.45027	0.77516
328	0.61	328	0.57485	488	-2.07441e-14	488	1.20355e-11	30	4.74696	0.788567
330	0.62	330	0.572563	492	-1.95892e-14	492	1.20295e-11	30	5.04364	0.782821
332	0.54	332	0.564299	495	-1.42287e-14	495	1.20344e-11	30	5.34033	0.79412
334	0.54	334	0.555672	499	-1.43606e-14	499	1.20333e-11	30	5.63701	0.776022
337	0.54	337	0.551746	503	-1.6415e-14	503	1.20349e-11	30	5.9337	0.792397
339	0.58	339	0.548626	507	-1.22754e-14	507	1.2028e-11	30	6.23038	0.804079
341	0.51	341	0.548526	510	-1.13799e-14	510	1.20344e-11	30	6.52707	0.767308
343	0.52	343	0.552706	514	-9.84648e-15	514	1.2044e-11	30	6.82375	0.784545
345	0.63	345	0.558892	518	-7.35228e-15	518	1.20396e-11	30	7.12044	0.778895
347	0.55	347	0.5636	521	-6.18087e-15	521	1.20576e-11	30	7.41712	0.757828
349	0.53	349	0.570077	525	1.5282e-15	525	1.2049e-11	30	7.71381	0.783683
351	0.56	351	0.579676	529	2.0907e-16	529	1.20533e-11	30	8.01049	0.789045
353	0.64	353	0.588626	533	1.63655e-15	533	1.20515e-11	30	8.30718	0.777746
357	0.59	357	0.591398	536	1.28525e-15	536	1.20596e-11	30	8.60386	0.789811
360	0.64	360	0.586152	540	6.76444e-15	540	1.20623e-11	30	8.90055	0.801781
362	0.55	362	0.573908	544	8.1086e-15	544	1.20676e-11	30	9.19723	0.78579
364	0.54	364	0.559401	547	9.05475e-15	547	1.20768e-11	30	9.49391	0.788854
366	0.57	366	0.547661	551	1.16597e-14	551	1.20691e-11	30	9.7906	0.797568
368	0.5	368	0.541065	555	1.31184e-14	555	1.20742e-11	30	10.0873	0.783108
370	0.52	370	0.540657	559	1.83378e-14	559	1.20871e-11	30	10.384	0.794408
372	0.55	372	0.547223	562	2.17391e-14	562	1.209e-11	30	10.6807	0.779278
374	0.6	374	0.553333	566	1.6259e-14	566	1.20806e-11	30	10.9773	0.788088
378	0.52	378	0.557147	570	2.38979e-14	570	1.20829e-11	30	11.274	0.75936
380	0.56	380	0.559562	574	2.45065e-14	574	1.20926e-11	30	11.5707	0.780619
383	0.61	383	0.559396	577	2.34162e-14	577	1.20936e-11	30	11.8674	0.7833
385	0.53	385	0.557057	581	2.83461e-14	581	1.20968e-11	30	12.1641	0.783874
387	0.54	387	0.554151	585	3.31449e-14	585	1.21072e-11	30	12.4608	0.799291
389	0.54	389	0.554636	588	3.3296e-14	588	1.21096e-11	30	12.7574	0.79096
391	0.58	391	0.55653	592	3.48175e-14	592	1.21171e-11	30	13.0541	0.776118
393	0.58	393	0.556833	596	3.97512e-14	596	1.21301e-11	30	13.3508	0.805037
395	0.52	395	0.558964	600	4.01129e-14	600	1.21282e-11	30	13.6475	0.799962
399	0.54	399	0.563405	603	4.12166e-14	603	1.21275e-11	30	13.9442	0.794695
401	0.61	401	0.568887	607	4.49063e-14	607	1.21419e-11	30	14.2409	0.802739
404	0.56	404	0.572126	611	4.2627e-14	611	1.21461e-11	30	14.5376	0.840372
406	0.59	406	0.571398	614	5.06007e-14	614	1.21511e-11	30	14.8342	0.82505
408	0.59	408	0.567679	618	5.14107e-14	618	1.21446e-11	30	15.1309	0.871972
410	0.54	410	0.562178	622	5.1762e-14	622	1.21582e-11	30	15.4276	0.991956
412	0.54	412	0.556614	626	5.68651e-14	626	1.21615e-11	30	15.7243	0.967347
414	0.54	414	0.554807	629	5.36354e-14	629	1.21598e-11	30	16.021	0.577899
416	0.58	416	0.553191	633	5.91277e-14	633	1.21693e-11	30	16.3177	0.309873
418	0.59	418	0.550438	637	6.28724e-14	637	1.21786e-11	30	16.6144	0.290338
420	0.5	420	0.548407	640	6.44061e-14	640	1.21791e-11	30	16.911	0.286986
422	0.52	422	0.548739	644	6.38579e-14	644	1.21783e-11	30	17.2077	0.295988
424	0.55	424	0.553043	648	6.76212e-14	648	1.21754e-11	30	17.5044	0.263909
426	0.6	426	0.555388	652	6.9508e-14	652	1.21918e-11	30	17.8011	0.253758
429	0.6	429	0.552706	655	7.09861e-14	655	1.21943e-11	30	18.0978	0.227042
431	0.5	431	0.546276	659	7.18511e-14	659	1.22062e-11	30	18.3945	0.205018
433	0.52	433	0.54058	663	7.74185e-14	663	1.22108e-11	30	18.6911	0.204826
435	0.52	435	0.542255	667	7.53287e-14	667	1.22052e-11	30	18.9878	0.173513
439	0.58	439	0.548531	670	7.87517e-14	670	1.22191e-11	30	19.2845	0.194197
441	0.54	441	0.556395	674	7.66774e-14	674	1.22123e-11	30	19.5812	0.179067
443	0.53	443	0.567661	678	8.34953e-14	678	1.22228e-11	30	19.8779	0.180025
445	0.65	445	0.576857	681	8.61229e-14	681	1.22205e-11	30	20.1746	0.208369
447	0.59	447	0.580794	685	8.52118e-14	685	1.22302e-11	30	20.4713	0.185196
450	0.51	450	0.582877	689	8.89421e-14	689	1.22363e-11	30	20.7679	0.202241
452	0.63	452	0.583637	693	9.29322e-14	693	1.22399e-11	30	21.0646	0.206358
454	0.62	454	0.581598	696	9.34288e-14	696	1.22475e-11	30	21.3613	0.190271
456	0.53	456	0.575535	700	9.69439e-14	700	1.22533e-11	30	21.658	0.199464
460	0.61	460	0.567793	704	9.65725e-14	704	1.22659e-11	30	21.9547	0.20272
462	0.52	462	0.560314	707	9.78517e-14	707	1.22584e-11	30	22.2514	0.187877
464	0.55	464	0.551284	711	1.02005e-13	711	1.22678e-11	30	22.548	0.22235
466	0.6	466	0.544375	715	1.04155e-13	715	1.2274e-11	30	22.8447	0.207795
468	0.5	468	0.539982	719	1.05026e-13	719	1.22809e-11	30	23.1414	0.217179
470	0.5	470	0.538621	722	1.0979e-13	722	1.22779e-11	30	23.4381	0.22168
473	0.51	473	0.545264	726	1.0989e-13	726	1.2299e-11	30	23.7348	0.242172
475	0.62	475	0.553848	730	1.1292e-13	730	1.22989e-11	30	24.0315	0.223307
477	0.6	477	0.558259	733	1.15432e-13	733	1.23074e-11	30	24.3282	0.226467
481	0.51	481	0.559586	737	1.1235e-13	737	1.22999e-11	30	24.6248	0.199081
483	0.53	483	0.56009	741	1.20703e-13	741	1.23008e-11	30	24.9215	0.222541
485	0.59	485	0.561137	745	1.20064e-13	745	1.23169e-11	30	25.2182	0.208465
487	0.6	487	0.559354	748	1.19475e-13	748	1.23148e-11	30	25.5149	0.222254
489	0.55	489	0.555773	752	1.21597e-13	752	1.23268e-11	30	25.8116	0.213061
491	0.51	491	0.553014	756	1.27713e-13	756	1.23134e-11	30	26.1083	0.203964
493	0.53	493	0.554641	759	1.2801e-13	759	1.23365e-11	30	26.405	0.205113
495	0.59	495	0.557874	763	1.32876e-13	763	1.23427e-11	30	26.7016	0.215072
497	0.6	497	0.559858	767	1.31083e-13	767	1.23446e-11	30	26.9983	0.223978
500	0.52	500	0.560628	771	1.30089e-13	771	1.23485e-11	30	27.295	0.20789
502	0.57	502	0.562439	774	1.38564e-13	774	1.2345e-11	30	27.5917	0.205018
504	0.54	504	0.565116	778	1.34328e-13	778	1.23573e-11	30	27.8884	0.191707
506	0.57	506	0.568821	782	1.38936e-13	782	1.23449e-11	30	28.1851	0.196304
508	0.61	508	0.570018	786	1.41198e-13	786	1.23704e-11	30	28.4817	0.200804
510	0.6	510	0.567685	789	1.46044e-13	789	1.23711e-11	30	28.7784	0.180887
512	0.51	512	0.56222	793	1.43865e-13	793	1.23695e-11	30	29.0751	0.198889
514	0.55	514	0.558911	797	1.47002e-13	797	1.23815e-11	30	29.3718	0.191324
516	0.55	516	0.558455	800	1.44844e-13	800	1.23933e-11	30	29.6685	0.171885
520	0.59	520	0.557685	804	1.48626e-13	804	1.23943e-11	30	29.9652	0.187781
522	0.58	522	0.553304	808	1.51787e-13	808	1.23932e-11	30	30.2619	0.191229
525	0.52	525	0.546134	812	1.53676e-13	812	1.24013e-11	30	30.5585	0.176099
527	0.53	527	0.537342	815	1.59715e-13	815	1.24146e-11	30	30.8552	0.162022
529	0.54	529	0.532811	819	1.56444e-13	819	1.24034e-11	30	31.1519	0.156181
531	0.52	531	0.53087	823	1.58907e-13	823	1.24281e-11	30	31.4486	0.163076
533	0.51	533	0.53389	826	1.57116e-13	826	1.24286e-11	30	31.7453	0.146031
535	0.51	535	0.542392	830	1.63688e-13	830	1.24226e-11	30	32.042	0.148138
537	0.63	537	0.551646	834	1.63858e-13	834	1.2435e-11	30	32.3386	0.140956
541	0.54	541	0.556975	838	1.62491e-13	838	1.24328e-11	30	32.6353	0.15034
543	0.53	543	0.558958	841	1.66225e-13	841	1.24476e-11	30	32.932	0.131954
545	0.58	545	0.558012	845	1.69114e-13	845	1.24453e-11	30	33.2287	0.141817
548	0.6	548	0.554333	849	1.66591e-13	849	1.24544e-11	30	33.5254	0.137125
550	0.53	550	0.548022	852	1.72638e-13	852	1.24614e-11	30	33.8221	0.129082
552	0.5	552	0.545915	856	1.70189e-13	856	1.24521e-11	30	34.1188	0.131093
554	0.51	554	0.551379	860	1.77295e-13	860	1.24733e-11	30	34.4154	0.115676
556	0.6	556	0.561284	864	1.75307e-13	864	1.2476e-11	50	0.296685	0.778129
558	0.62	558	0.569444	867	1.77988e-13	867	1.24782e-11	50	0.59337	0.795461
562	0.54	562	0.57437	871	1.78339e-13	871	1.24844e-11	50	0.890055	0.779182
564	0.57	564	0.576951	875	1.84434e-13	875	1.24716e-11	50	1.18674	0.79412
566	0.59	566	0.578283	879	1.81162e-13	879	1.24903e-11	50	1.48342	0.768649
568	0.58	568	0.576063	882	1.83274e-13	882	1.24901e-11	50	1.78011	0.75802
570	0.59	570	0.570456	886	1.85878e-13	886	1.2499e-11	50	2.07679	0.775639
573	0.57	573	0.559776	890	1.85293e-13	890	1.24964e-11	50	2.37348	0.796419
575	0.55	575	0.545778	893	1.8752e-13	893	1.24991e-11	50	2.67016	0.772671
577	0.51	577	0.532054	897	1.85707e-13	897	1.25168e-11	50	2.96685	0.79412
579	0.53	579	0.523267	901	1.91039e-13	901	1.2513e-11	50	3.26353	0.788375
581	0.46	581	0.522226	905	1.91575e-13	905	1.25323e-11	50	3.56022	0.785981
583	0.54	583	0.529159	908	1.91643e-13	908	1.25254e-11	50	3.8569	0.781863
585	0.55	585	0.539852	912	1.97162e-13	912	1.25194e-11	50	4.15359	0.810495
587	0.56	587	0.548816	916	1.95418e-13	916	1.25319e-11	50	4.45027	0.786651
589	0.57	589	0.552215	919	2.01316e-13	919	1.25396e-11	50	4.74696	0.749306
591	0.56	591	0.552297	923	2.00118e-13	923	1.2547e-11	50	5.04364	0.7833
594	0.55	594	0.549059	927	1.99655e-13	927	1.25416e-11	50	5.34033	0.760892
596	0.52	596	0.548093	931	2.03893e-13	931	1.2545e-11	50	5.63701	0.793259
598	0.52	598	0.550432	934	2.03609e-13	934	1.25709e-11	50	5.9337	0.796514
602	0.59	602	0.552919	938	2.08655e-13	938	1.25649e-11	50	6.23038	0.758499
604	0.58	604	0.550432	942	2.03736e-13	942	1.25685e-11	50	6.52707	0.789237
606	0.57	606	0.542202	945	2.05893e-13	945	1.25779e-11	50	6.82375	0.784066
608	0.51	608	0.529752	949	2.13086e-13	949	1.25722e-11	50	7.12044	0.780523
610	0.47	610	0.521166	953	2.10457e-13	953	1.25826e-11	50	7.41712	0.788088
612	0.49	612	0.520367	957	2.14147e-13	957	1.25795e-11	50	7.71381	0.785215
614	0.59	614	0.526577	960	2.16815e-13	960	1.25826e-11	50	8.01049	0.801302
616	0.5	616	0.534902	964	2.16364e-13	964	1.25912e-11	50	8.30718	0.79661
619	0.53	619	0.543571	968	2.15594e-13	968	1.25927e-11	50	8.60386	0.775831
623	0.57	623	0.550694	972	2.19075e-13	972	1.26023e-11	50	8.90055	0.781863
625	0.59	625	0.552273	975	2.20563e-13	975	1.26066e-11	50	9.19723	0.763382
627	0.56	627	0.547608	979	2.18848e-13	979	1.26127e-11	50	9.49391	0.775543
629	0.51	629	0.54222	983	2.23726e-13	983	1.26232e-11	50	9.7906	0.782151
631	0.52	631	0.53981	986	2.2405e-13	986	1.2611e-11	50	10.0873	0.784928
633	0.53	633	0.542297	990	2.26985e-13	990	1.26254e-11	50	10.384	0.767308
635	0.57	635	0.547756	994	2.27685e-13	994	1.26273e-11	50	10.6807	0.780714
637	0.55	637	0.553186	998	2.2721e-13	998	1.26342e-11	50	10.9773	0.794695
639	0.57	639	0.556448	1001	2.29955e-13	1001	1.26401e-11	50	11.274	0.773245
644	0.56	644	0.556253	1005	2.30811e-13	1005	1.2642e-11	50	11.5707	0.772671
646	0.55	646	0.55389	1009	2.30393e-13	1009	1.26364e-11	50	11.8674	0.796706
648	0.55	648	0.550361	1012	2.3299e-13	1012	1.26553e-11	50	12.1641	0.763478
650	0.55	650	0.546957	1016	2.36824e-13	1016	1.26554e-11	50	12.4608	0.77133
652	0.54	652	0.54331	1020	2.35367e-13	1020	1.2654e-11	50	12.7574	0.770085
654	0.54	654	0.537336	1024	2.36108e-13	1024	1.2674e-11	50	13.0541	0.797185
656	0.54	656	0.530947	1027	2.36338e-13	1027	1.26664e-11	50	13.3508	0.795461
658	0.53	658	0.522753	1031	2.37284e-13	1031	1.26708e-11	50	13.6475	0.78263
660	0.53	660	0.514955	1035	2.40417e-13	1035	1.26815e-11	50	13.9442	0.813272
662	0.43	662	0.511741	1038	2.42345e-13	1038	1.26758e-11	50	14.2409	0.800824
664	0.54	664	0.515731	1042	2.42792e-13	1042	1.26895e-11	50	14.5376	0.834913
667	0.53	667	0.524008	1046	2.43016e-13	1046	1.26901e-11	50	14.8342	0.848702
669	0.53	669	0.533386	1050	2.42265e-13	1050	1.26853e-11	50	15.1309	0.856076
671	0.54	671	0.54057	1053	2.46583e-13	1053	1.26999e-11	50	15.4276	0.963229
673	0.57	673	0.545169	1057	2.49777e-13	1057	1.27031e-11	50	15.7243	0.946184
675	0.55	675	0.543428	1061	2.49587e-13	1061	1.27053e-11	50	16.021	0.584506
677	0.55	677	0.538502	1065	2.46822e-13	1065	1.27089e-11	50	16.3177	0.297233
679	0.51	679	0.532777	1068	2.50953e-13	1068	1.27178e-11	50	16.6144	0.268122
683	0.52	683	0.52894	1072	2.53115e-13	1072	1.27194e-11	50	16.911	0.297041
685	0.53	685	0.527537	1076	2.50505e-13	1076	1.27206e-11	50	17.2077	0.304797
688	0.53	688	0.52807	1079	2.54928e-13	1079	1.27122e-11	50	17.5044	0.274538
690	0.53	690	0.52884	1083	2.5017e-13	1083	1.27298e-11	50	17.8011	0.251939
692	0.53	692	0.53	1087	2.52226e-13	1087	1.27358e-11	50	18.0978	0.255291
694	0.53	694	0.530894	1091	2.5406e-13	1091	1.2728e-11	50	18.3945	0.212487
696	0.53	696	0.532368	1094	2.56959e-13	1094	1.27419e-11	50	18.6911	0.194867
698	0.53	698	0.534831	1098	2.56138e-13	1098	1.27417e-11	50	18.9878	0.219669
700	0.54	700	0.537898	1102	2.59058e-13	1102	1.2754e-11	50	19.2845	0.195155
704	0.54	704	0.540941	1105	2.59835e-13	1105	1.27607e-11	50	19.5812	0.192569
706	0.55	706	0.543333	1109	2.63871e-13	1109	1.27564e-11	50	19.8779	0.164895
708	0.55	708	0.544322	1113	2.62574e-13	1113	1.27497e-11	50	20.1746	0.176673
710	0.54	710	0.544251	1117	2.61016e-13	1117	1.27794e-11	50	20.4713	0.166619
713	0.54	713	0.543671	1120	2.63496e-13	1120	1.27708e-11	50	20.7679	0.174662
715	0.55	715	0.54302	1124	2.68731e-13	1124	1.27631e-11	50	21.0646	0.176195
717	0.54	717	0.541036	1128	2.67266e-13	1128	1.27782e-11	50	21.3613	0.18577
719	0.54	719	0.537632	1131	2.67581e-13	1131	1.27771e-11	50	21.658	0.182898
721	0.54	721	0.532753	1135	2.67048e-13	1135	1.27874e-11	50	21.9547	0.168151
725	0.54	725	0.527371	1139	2.67346e-13	1139	1.27893e-11	50	22.2514	0.184813
727	0.5	727	0.523795	1143	2.70067e-13	1143	1.27944e-11	50	22.548	0.186632
729	0.5	729	0.524784	1146	2.72677e-13	1146	1.28008e-11	50	22.8447	0.19142
731	0.52	731	0.53087	1150	2.72569e-13	1150	1.27933e-11	50	23.1414	0.193335
734	0.56	734	0.538745	1154	2.72143e-13	1154	1.27996e-11	50	23.4381	0.196495
736	0.57	736	0.543257	1158	2.74355e-13	1158	1.28043e-11	50	23.7348	0.206071
738	0.54	738	0.543718	1161	2.71943e-13	1161	1.28082e-11	50	24.0315	0.228383
740	0.54	740	0.540456	1165	2.7571e-13	1165	1.2811e-11	50	24.3282	0.217658
742	0.54	742	0.536015	1169	2.75214e-13	1169	1.2815e-11	50	24.6248	0.200421
744	0.51	744	0.532054	1172	2.74202e-13	1172	1.28234e-11	50	24.9215	0.211242
746	0.54	746	0.529662	1176	2.78475e-13	1176	1.28207e-11	50	25.2182	0.224744
748	0.53	748	0.528212	1180	2.80058e-13	1180	1.28263e-11	50	25.5149	0.213157
750	0.53	750	0.526282	1184	2.80867e-13	1184	1.28283e-11	50	25.8116	0.192665
752	0.52	752	0.524032	1187	2.83206e-13	1187	1.28356e-11	50	26.1083	0.211625
754	0.52	754	0.5237	1191	2.7865e-13	1191	1.28218e-11	50	26.405	0.185004
757	0.52	757	0.524299	1195	2.80646e-13	1195	1.28354e-11	50	26.7016	0.206933
759	0.52	759	0.527199	1198	2.83067e-13	1198	1.28521e-11	50	26.9983	0.190271
761	0.52	761	0.531545	1202	2.85177e-13	1202	1.28464e-11	50	27.295	0.18577
765	0.57	765	0.535193	1206	2.80975e-13	1206	1.28461e-11	50	27.5917	0.184813
767	0.53	767	0.536448	1210	2.86753e-13	1210	1.28469e-11	50	27.8884	0.187015
769	0.53	769	0.535773	1213	2.86797e-13	1213	1.28492e-11	50	28.1851	0.193431
771	0.54	771	0.53437	1217	2.87251e-13	1217	1.28549e-11	50	28.4817	0.201953
773	0.53	773	0.532901	1221	2.89655e-13	1221	1.28496e-11	50	28.7784	0.189505
775	0.53	775	0.531208	1224	2.87038e-13	1224	1.28498e-11	50	29.0751	0.190654
777	0.53	777	0.530628	1228	2.90038e-13	1228	1.28771e-11	50	29.3718	0.198315
780	0.53	780	0.53	1232	2.89254e-13	1232	1.2876e-11	50	29.6685	0.182227
782	0.53	782	0.529372	1236	2.90357e-13	1236	1.28715e-11	50	29.9652	0.190175
786	0.53	786	0.528792	1239	2.95392e-13	1239	1.28718e-11	50	30.2619	0.193048
788	0.53	788	0.528165	1243	2.86606e-13	1243	1.28784e-11	50	30.5585	0.168247
790	0.52	790	0.528141	1247	2.89879e-13	1247	1.2886e-11	50	30.8552	0.178014
792	0.53	792	0.528792	1250	2.94292e-13	1250	1.28659e-11	50	31.1519	0.160299
794	0.53	794	0.53	1254	2.96205e-13	1254	1.28754e-11	50	31.4486	0.152734
796	0.53	796	0.531208	1258	2.94486e-13	1258	1.28795e-11	50	31.7453	0.1535
798	0.54	798	0.531859	1262	2.97659e-13	1262	1.28815e-11	50	32.042	0.162405
800	0.53	800	0.531835	1265	2.98362e-13	1265	1.28828e-11	50	32.3386	0.138849
803	0.53	803	0.530142	1269	2.9716e-13	1269	1.28984e-11	50	32.6353	0.133678
807	0.53	807	0.527052	1273	2.9862e-13	1273	1.2899e-11	50	32.932	0.146318
809	0.53	809	0.522392	1277	2.95349e-13	1277	1.29175e-11	50	33.2287	0.143828
811	0.53	811	0.517371	1280	2.97924e-13	1280	1.29092e-11	50	33.5254	0.138179
813	0.49	813	0.514156	1284	2.97258e-13	1284	1.2904e-11	50	33.8221	0.127837
815	0.49	815	0.514565	1288	3.01957e-13	1288	1.29163e-11	50	34.1188	0.138562
817	0.51	817	0.51855	1291	3.06598e-13	1291	1.29211e-11	50	34.4154	0.110026
819	0.56	819	0.522102	1295	3.00616e-13	1295	1.29134e-11	70	0.296685	0.790482
821	0.55	821	0.522611	1299	3.06187e-13	1299	1.29191e-11	70	0.59337	0.80858
826	0.5	826	0.520142	1303	3.01296e-13	1303	1.2931e-11	70	0.890055	0.785215
828	0.49	828	0.519082	1306	3.04774e-13	1306	1.29267e-11	70	1.18674	0.810782
830	0.5	830	0.522054	1310	3.04444e-13	1310	1.29198e-11	70	1.48342	0.792301
832	0.57	832	0.526814	1314	3.09455e-13	1314	1.29348e-11	70	1.78011	0.798525
834	0.53	834	0.530409	1317	3.07468e-13	1317	1.29354e-11	70	2.07679	0.797376
836	0.53	836	0.531617	1321	3.08108e-13	1321	1.29273e-11	70	2.37348	0.762712
838	0.53	838	0.530817	1325	3.08902e-13	1325	1.29433e-11	70	2.67016	0.775065
840	0.53	840	0.528964	1329	3.06536e-13	1329	1.29369e-11	70	2.96685	0.774107
842	0.53	842	0.526329	1332	3.11263e-13	1332	1.2942e-11	70	3.26353	0.803217
846	0.52	846	0.524565	1336	3.0835e-13	1336	1.29367e-11	70	3.56022	0.800536
849	0.52	849	0.52331	1340	3.08905e-13	1340	1.29498e-11	70	3.8569	0.793067
851	0.52	851	0.522463	1343	3.11626e-13	1343	1.29521e-11	70	4.15359	0.774394
853	0.53	853	0.521764	1347	3.08462e-13	1347	1.29548e-11	70	4.45027	0.780044
855	0.52	855	0.52116	1351	3.11549e-13	1351	1.29653e-11	70	4.74696	0.760031
857	0.52	857	0.52116	1355	3.12971e-13	1355	1.2967e-11	70	5.04364	0.77947
859	0.51	859	0.522439	1358	3.12923e-13	1358	1.29572e-11	70	5.34033	0.762808
861	0.52	861	0.525411	1362	3.12976e-13	1362	1.29497e-11	70	5.63701	0.767404
863	0.54	863	0.528816	1366	3.12208e-13	1366	1.29782e-11	70	5.9337	0.781863
867	0.54	867	0.530965	1370	3.1486e-13	1370	1.29635e-11	70	6.23038	0.775735
869	0.53	869	0.530989	1373	3.12228e-13	1373	1.29763e-11	70	6.52707	0.784449
872	0.53	872	0.529734	1377	3.15137e-13	1377	1.29776e-11	70	6.82375	0.758115
874	0.53	874	0.527851	1381	3.18371e-13	1381	1.297e-11	70	7.12044	0.773245
876	0.52	876	0.526305	1384	3.17819e-13	1384	1.29847e-11	70	7.41712	0.770372
878	0.52	878	0.525773	1388	3.18529e-13	1388	1.29789e-11	70	7.71381	0.786268
880	0.53	880	0.526329	1392	3.19258e-13	1392	1.2977e-11	70	8.01049	0.757349
882	0.53	882	0.52669	1396	3.17488e-13	1396	1.29688e-11	70	8.30718	0.783779
884	0.53	884	0.526643	1399	3.21572e-13	1399	1.29741e-11	70	8.60386	0.774299
888	0.52	888	0.5264	1403	3.18088e-13	1403	1.29908e-11	70	8.90055	0.753136
890	0.53	890	0.526329	1407	3.20032e-13	1407	1.297e-11	70	9.19723	0.76118
892	0.52	892	0.526134	1410	3.18739e-13	1410	1.2995e-11	70	9.49391	0.766638
895	0.53	895	0.525749	1414	3.2533e-13	1414	1.29917e-11	70	9.7906	0.767596
897	0.53	897	0.52379	1418	3.22886e-13	1418	1.30029e-11	70	10.0873	0.746337
899	0.53	899	0.520509	1422	3.22258e-13	1422	1.29759e-11	70	10.384	0.788471
901	0.51	901	0.51582	1425	3.22178e-13	1425	1.30082e-11	70	10.6807	0.762903
903	0.51	903	0.512007	1429	3.22783e-13	1429	1.30036e-11	70	10.9773	0.782725
907	0.49	907	0.510266	1433	3.26087e-13	1433	1.30004e-11	70	11.274	0.807622
909	0.52	909	0.510823	1436	3.24903e-13	1436	1.30098e-11	70	11.5707	0.770181
911	0.51	911	0.512463	1440	3.28827e-13	1440	1.30143e-11	70	11.8674	0.754189
913	0.52	913	0.513914	1444	3.26007e-13	1444	1.30242e-11	70	12.1641	0.772766
915	0.52	915	0.514322	1448	3.24236e-13	1448	1.30136e-11	70	12.4608	0.789716
918	0.51	918	0.51447	1451	3.26907e-13	1451	1.30282e-11	70	12.7574	0.769319
920	0.51	920	0.514831	1455	3.26429e-13	1455	1.30422e-11	70	13.0541	0.780331
922	0.51	922	0.516933	1459	3.25452e-13	1459	1.30247e-11	70	13.3508	0.786651
924	0.52	924	0.52	1463	3.27067e-13	1463	1.30576e-11	70	13.6475	0.801111
928	0.53	928	0.523067	1466	3.2905e-13	1466	1.30289e-11	70	13.9442	0.802739
930	0.53	930	0.525169	1470	3.30878e-13	1470	1.30307e-11	70	14.2409	0.80542
932	0.53	932	0.525796	1474	3.29433e-13	1474	1.30497e-11	70	14.5376	0.820741
934	0.52	934	0.525773	1477	3.31857e-13	1477	1.30394e-11	70	14.8342	0.846979
936	0.52	936	0.526039	1481	3.33099e-13	1481	1.30428e-11	70	15.1309	0.856172
939	0.53	939	0.527223	1485	3.30931e-13	1485	1.30388e-11	70	15.4276	0.984296
941	0.53	941	0.528792	1489	3.30279e-13	1489	1.30268e-11	70	15.7243	0.977018
943	0.53	943	0.530314	1492	3.36734e-13	1492	1.30482e-11	70	16.021	0.537393
945	0.53	945	0.531569	1496	3.29133e-13	1496	1.30553e-11	70	16.3177	0.288614
949	0.54	949	0.532126	1500	3.3312e-13	1500	1.30486e-11	70	16.6144	0.261323
951	0.53	951	0.531835	1503	3.31078e-13	1503	1.30522e-11	70	16.911	0.298286
953	0.53	953	0.530941	1507	3.32098e-13	1507	1.30503e-11	70	17.2077	0.298094
955	0.53	955	0.529734	1511	3.3696e-13	1511	1.30517e-11	70	17.5044	0.295413
957	0.53	957	0.529496	1515	3.36083e-13	1515	1.30868e-11	70	17.8011	0.286029
959	0.53	959	0.529201	1518	3.36407e-13	1518	1.30782e-11	70	18.0978	0.284784
962	0.52	962	0.529976	1522	3.36371e-13	1522	1.30848e-11	70	18.3945	0.229149
964	0.52	964	0.531279	1526	3.39009e-13	1526	1.30608e-11	70	18.6911	0.212678
966	0.57	966	0.531522	1529	3.3756e-13	1529	1.30738e-11	70	18.9878	0.213157
968	0.52	968	0.529444	1533	3.35004e-13	1533	1.30736e-11	70	19.2845	0.202049
970	0.52	970	0.526039	1537	3.40143e-13	1537	1.3065e-11	70	19.5812	0.184526
972	0.52	972	0.523405	1541	3.39562e-13	1541	1.30912e-11	70	19.8779	0.164991
974	0.52	974	0.521959	1544	3.39057e-13	1544	1.30851e-11	70	20.1746	0.19209
976	0.52	976	0.521474	1548	3.4068e-13	1548	1.3087e-11	70	20.4713	0.194484
978	0.52	978	0.522197	1552	3.39347e-13	1552	1.30911e-11	70	20.7679	0.199655
980	0.53	980	0.522706	1556	3.35901e-13	1556	1.30848e-11	70	21.0646	0.22168
982	0.52	982	0.522197	1559	3.40208e-13	1559	1.30935e-11	70	21.3613	0.20339
985	0.53	985	0.520604	1563	3.41692e-13	1563	1.30882e-11	70	21.658	0.201953
989	0.51	989	0.518502	1567	3.44185e-13	1567	1.30966e-11	70	21.9547	0.210859
991	0.52	991	0.516595	1570	3.41896e-13	1570	1.31096e-11	70	22.2514	0.197261
993	0.51	993	0.515459	1574	3.40323e-13	1574	1.31031e-11	70	22.548	0.212295
995	0.51	995	0.515678	1578	3.4005e-13	1578	1.31224e-11	70	22.8447	0.219669
997	0.52	997	0.51669	1582	3.43611e-13	1582	1.31023e-11	70	23.1414	0.223691
999	0.52	999	0.518165	1585	3.43399e-13	1585	1.31017e-11	70	23.4381	0.210955
1001	0.52	1001	0.519106	1589	3.46611e-13	1589	1.31064e-11	70	23.7348	0.225701
1003	0.52	1003	0.519734	1593	3.49378e-13	1593	1.31222e-11	70	24.0315	0.221584
1006	0.52	1006	0.52	1596	3.41723e-13	1596	1.31244e-11	70	24.3282	0.224265
1010	0.52	1010	0.52	1600	3.45247e-13	1600	1.31255e-11	70	24.6248	0.205497
1012	0.52	1012	0.52	1604	3.44869e-13	1604	1.31304e-11	70	24.9215	0.2122
1014	0.52	1014	0.52	1608	3.45325e-13	1608	1.31239e-11	70	25.2182	0.216892
1016	0.52	1016	0.52	1611	3.43879e-13	1611	1.31185e-11	70	25.5149	0.209997
1018	0.52	1018	0.520266	1615	3.46404e-13	1615	1.31289e-11	70	25.8116	0.214785
1020	0.52	1020	0.520894	1619	3.45247e-13	1619	1.31485e-11	70	26.1083	0.222829
1022	0.52	1022	0.521835	1622	3.44489e-13	1622	1.314e-11	70	26.405	0.214115
1024	0.52	1024	0.523043	1626	3.4419e-13	1626	1.31447e-11	70	26.7016	0.19841
1026	0.53	1026	0.524227	1630	3.51915e-13	1630	1.31401e-11	70	26.9983	0.195538
1031	0.53	1031	0.524589	1634	3.45595e-13	1634	1.31406e-11	70	27.295	0.194867
1033	0.52	1033	0.524251	1637	3.5035e-13	1637	1.31519e-11	70	27.5917	0.188452
1035	0.52	1035	0.523937	1641	3.49876e-13	1641	1.31474e-11	70	27.8884	0.196783
1037	0.53	1037	0.523914	1645	3.44694e-13	1645	1.31522e-11	70	28.1851	0.180216
1039	0.52	1039	0.524204	1649	3.49833e-13	1649	1.31438e-11	70	28.4817	0.186919
1041	0.52	1041	0.523813	1652	3.45892e-13	1652	1.31635e-11	70	28.7784	0.202624
1043	0.53	1043	0.523552	1656	3.48793e-13	1656	1.31556e-11	70	29.0751	0.184334
1045	0.53	1045	0.521859	1660	3.43e-13	1660	1.31547e-11	70	29.3718	0.172652
1047	0.53	1047	0.519301	1663	3.44295e-13	1663	1.31515e-11	70	29.6685	0.172364
1049	0.48	1049	0.517632	1667	3.45093e-13	1667	1.31488e-11	70	29.9652	0.176003
1051	0.53	1051	0.51836	1671	3.4538e-13	1671	1.31655e-11	70	30.2619	0.174471
1053	0.52	1053	0.520628	1675	3.44749e-13	1675	1.31593e-11	70	30.5585	0.172077
1056	0.53	1056	0.523191	1678	3.41079e-13	1678	1.31634e-11	70	30.8552	0.193814
1058	0.52	1058	0.525335	1682	3.41842e-13	1682	1.31725e-11	70	31.1519	0.177727
1060	0.53	1060	0.527004	1686	3.43457e-13	1686	1.31639e-11	70	31.4486	0.161448
1062	0.53	1062	0.527271	1689	3.44293e-13	1689	1.31926e-11	70	31.7453	0.162884
1064	0.53	1064	0.527223	1693	3.39867e-13	1693	1.31876e-11	70	32.042	0.153308
1066	0.53	1066	0.52669	1697	3.39596e-13	1697	1.31737e-11	70	32.3386	0.12573
1070	0.51	1070	0.526957	1701	3.4147e-13	1701	1.31615e-11	70	32.6353	0.164512
1072	0.53	1072	0.528165	1704	3.42423e-13	1704	1.31974e-11	70	32.932	0.135593
1074	0.54	1074	0.529444	1708	3.38853e-13	1708	1.31765e-11	70	33.2287	0.132433
1076	0.53	1076	0.529686	1712	3.37413e-13	1712	1.31793e-11	70	33.5254	0.143924
1078	0.53	1078	0.528573	1715	3.38808e-13	1715	1.3208e-11	70	33.8221	0.134061
1081	0.53	1081	0.526424	1719	3.34902e-13	1719	1.31846e-11	70	34.1188	0.118836
1083	0.52	1083	0.523576	1723	3.33519e-13	1723	1.31949e-11	70	34.4154	0.12439
1085	0.52	1085	0.520894	1727	3.34481e-13	1727	1.32101e-11	90	0.296685	0.773149
1087	0.52	1087	0.519059	1730	3.33084e-13	1730	1.32019e-11	90	0.59337	0.792684
1091	0.51	1091	0.518141	1734	3.30285e-13	1734	1.31968e-11	90	0.890055	0.78397
1093	0.52	1093	0.518431	1738	3.2853e-13	1738	1.32151e-11	90	1.18674	0.791439
1095	0.52	1095	0.51942	1742	3.28415e-13	1742	1.31997e-11	90	1.48342	0.774203
1097	0.52	1097	0.52058	1745	3.23438e-13	1745	1.31999e-11	90	1.78011	0.793642
1099	0.52	1099	0.521303	1749	3.24717e-13	1749	1.31945e-11	90	2.07679	0.785502
1101	0.53	1101	0.521764	1753	3.23598e-13	1753	1.32026e-11	90	2.37348	0.785694
1104	0.52	1104	0.521255	1756	3.20391e-13	1756	1.32033e-11	90	2.67016	0.806952
1106	0.52	1106	0.520314	1760	3.19669e-13	1760	1.32067e-11	90	2.96685	0.782917
1108	0.51	1108	0.519444	1764	3.19182e-13	1764	1.32075e-11	90	3.26353	0.795653
1112	0.53	1112	0.518455	1768	3.18605e-13	1768	1.32027e-11	90	3.56022	0.785502
1114	0.52	1114	0.51669	1771	3.17141e-13	1771	1.32148e-11	90	3.8569	0.78895
1116	0.51	1116	0.514517	1775	3.13524e-13	1775	1.3213e-11	90	4.15359	0.781002
1118	0.51	1118	0.512463	1779	3.13149e-13	1779	1.32059e-11	90	4.45027	0.797568
1120	0.51	1120	0.51116	1782	3.13534e-13	1782	1.32152e-11	90	4.74696	0.794791
1122	0.51	1122	0.507603	1786	3.06719e-13	1786	1.32209e-11	90	5.04364	0.783587
1124	0.51	1124	0.503724	1790	3.06314e-13	1790	1.32171e-11	90	5.34033	0.766829
1127	0.51	1127	0.497922	1794	3.09804e-13	1794	1.32282e-11	90	5.63701	0.75936
1129	0.51	1129	0.491646	1797	3.05751e-13	1797	1.32384e-11	90	5.9337	0.776214
1131	0.41	1131	0.48981	1801	3.02344e-13	1801	1.3219e-11	90	6.23038	0.777937
1133	0.51	1133	0.494156	1805	3.00474e-13	1805	1.32132e-11	90	6.52707	0.783108
1135	0.51	1135	0.502487	1808	2.97228e-13	1808	1.32348e-11	90	6.82375	0.757637
1137	0.51	1137	0.509905	1812	2.95717e-13	1812	1.32143e-11	90	7.12044	0.773341
1139	0.55	1139	0.512576	1816	2.94785e-13	1816	1.32081e-11	90	7.41712	0.76501
1141	0.51	1141	0.510941	1820	2.86414e-13	1820	1.3225e-11	90	7.71381	0.768745
1143	0.5	1143	0.504784	1823	2.8868e-13	1823	1.324e-11	90	8.01049	0.774394
1145	0.49	1145	0.499976	1827	2.86899e-13	1827	1.32271e-11	90	8.30718	0.767117
1147	0.48	1147	0.498869	1831	2.82427e-13	1831	1.32179e-11	90	8.60386	0.777171
1152	0.5	1152	0.50116	1834	2.8444e-13	1834	1.32207e-11	90	8.90055	0.775926
1154	0.51	1154	0.506329	1838	2.82676e-13	1838	1.32218e-11	90	9.19723	0.778991
1156	0.52	1156	0.511232	1842	2.81329e-13	1842	1.3227e-11	90	9.49391	0.783204
1158	0.52	1158	0.514636	1846	2.77448e-13	1846	1.32049e-11	90	9.7906	0.75869
1160	0.51	1160	0.516714	1849	2.76492e-13	1849	1.32257e-11	90	10.0873	0.774682
1162	0.52	1162	0.517898	1853	2.72189e-13	1853	1.32318e-11	90	10.384	0.815091
1164	0.52	1164	0.518792	1857	2.70109e-13	1857	1.32277e-11	90	10.6807	0.767212
1166	0.52	1166	0.519372	1861	2.68802e-13	1861	1.32213e-11	90	10.9773	0.786939
1168	0.52	1168	0.519734	1864	2.67305e-13	1864	1.32285e-11	90	11.274	0.785023
1173	0.52	1173	0.520266	1868	2.6498e-13	1868	1.32157e-11	90	11.5707	0.773341
1175	0.52	1175	0.520628	1872	2.60219e-13	1872	1.32297e-11	90	11.8674	0.792014
1177	0.52	1177	0.521208	1875	2.61166e-13	1875	1.3226e-11	90	12.1641	0.770851
1179	0.52	1179	0.521835	1879	2.59912e-13	1879	1.32187e-11	90	12.4608	0.78713
1181	0.53	1181	0.522126	1883	2.55529e-13	1883	1.3225e-11	90	12.7574	0.799387
1183	0.52	1183	0.521835	1887	2.52524e-13	1887	1.32471e-11	90	13.0541	0.789811
1185	0.52	1185	0.521208	1890	2.52928e-13	1890	1.32249e-11	90	13.3508	0.789045
1187	0.52	1187	0.520628	1894	2.49425e-13	1894	1.32151e-11	90	13.6475	0.779278
1189	0.52	1189	0.521598	1898	2.48186e-13	1898	1.32052e-11	90	13.9442	0.808197
1193	0.52	1193	0.522872	1901	2.47646e-13	1901	1.32376e-11	90	14.2409	0.825816
1196	0.52	1196	0.525145	1905	2.41509e-13	1905	1.32223e-11	90	14.5376	0.842765
1198	0.52	1198	0.527075	1909	2.39866e-13	1909	1.32328e-11	90	14.8342	0.863353
1200	0.57	1200	0.526424	1913	2.36476e-13	1913	1.3212e-11	90	15.1309	0.870056
1202	0.51	1202	0.52222	1916	2.37991e-13	1916	1.32312e-11	90	15.4276	0.984679
1204	0.51	1204	0.517371	1920	2.29626e-13	1920	1.32326e-11	90	15.7243	0.974145
1206	0.51	1206	0.513766	1924	2.30937e-13	1924	1.32285e-11	90	16.021	0.589103
1208	0.5	1208	0.513362	1927	2.28396e-13	1927	1.32232e-11	90	16.3177	0.311117
1210	0.5	1210	0.515483	1931	2.30109e-13	1931	1.32222e-11	90	16.6144	0.283922
1212	0.55	1212	0.519396	1935	2.26705e-13	1935	1.3241e-11	90	16.911	0.292157
1214	0.52	1214	0.521569	1939	2.24561e-13	1939	1.32179e-11	90	17.2077	0.32347
1216	0.52	1216	0.521835	1942	2.22012e-13	1942	1.32456e-11	90	17.5044	0.292157
1219	0.52	1219	0.52135	1946	2.16911e-13	1946	1.32139e-11	90	17.8011	0.274251
1221	0.52	1221	0.520533	1950	2.14776e-13	1950	1.32412e-11	90	18.0978	0.282199
1223	0.52	1223	0.518573	1954	2.11818e-13	1954	1.32257e-11	90	18.3945	0.228766
1225	0.52	1225	0.516377	1957	2.10543e-13	1957	1.32147e-11	90	18.6911	0.228287
1227	0.52	1227	0.512753	1961	2.10546e-13	1961	1.32111e-11	90	18.9878	0.202145
1229	0.51	1229	0.508165	1965	2.06268e-13	1965	1.32183e-11	90	19.2845	0.200038
1233	0.49	1233	0.50418	1968	2.03633e-13	1968	1.32163e-11	90	19.5812	0.194772
1235	0.5	1235	0.502054	1972	2.02222e-13	1972	1.32098e-11	90	19.8779	0.194963
1237	0.5	1237	0.501788	1976	2.02522e-13	1976	1.32153e-11	90	20.1746	0.183185
1239	0.5	1239	0.502682	1980	1.97622e-13	1980	1.32079e-11	90	20.4713	0.176769
1241	0.51	1241	0.503695	1983	1.95117e-13	1983	1.32261e-11	90	20.7679	0.217083
1244	0.51	1244	0.504494	1987	1.92666e-13	1987	1.32303e-11	90	21.0646	0.201858
1246	0.5	1246	0.504831	1991	1.94134e-13	1991	1.3221e-11	90	21.3613	0.19209
1248	0.5	1248	0.506039	1994	1.90538e-13	1994	1.32149e-11	90	21.658	0.194293
1250	0.5	1250	0.508768	1998	1.86687e-13	1998	1.32203e-11	90	21.9547	0.206358
1254	0.52	1254	0.512126	2002	1.84927e-13	2002	1.32152e-11	90	22.2514	0.193623
1256	0.52	1256	0.514902	2006	1.78852e-13	2006	1.32188e-11	90	22.548	0.23183
1258	0.52	1258	0.51611	2009	1.82786e-13	2009	1.32056e-11	90	22.8447	0.212678
1260	0.52	1260	0.515796	2013	1.77856e-13	2013	1.32082e-11	90	23.1414	0.212487
1262	0.51	1262	0.514831	2017	1.76759e-13	2017	1.32186e-11	90	23.4381	0.204635
1264	0.51	1264	0.513671	2020	1.73456e-13	2020	1.32148e-11	90	23.7348	0.212678
1266	0.51	1266	0.512511	2024	1.72457e-13	2024	1.3205e-11	90	24.0315	0.212008
1269	0.52	1269	0.510338	2028	1.68028e-13	2028	1.31945e-11	90	24.3282	0.194484
1271	0.52	1271	0.506619	2032	1.67218e-13	2032	1.32067e-11	90	24.6248	0.220052
1275	0.5	1275	0.501788	2035	1.63864e-13	2035	1.31974e-11	90	24.9215	0.237671
1277	0.48	1277	0.498117	2039	1.63382e-13	2039	1.32146e-11	90	25.2182	0.222733
1279	0.48	1279	0.497803	2043	1.62084e-13	2043	1.32056e-11	90	25.5149	0.221584
1281	0.51	1281	0.500509	2047	1.59306e-13	2047	1.32134e-11	90	25.8116	0.217083
1283	0.51	1283	0.504227	2050	1.5888e-13	2050	1.32068e-11	90	26.1083	0.218903
1285	0.51	1285	0.507851	2054	1.56178e-13	2054	1.31807e-11	90	26.405	0.208178
1287	0.51	1287	0.510723	2058	1.57197e-13	2058	1.31977e-11	90	26.7016	0.216221
1289	0.51	1289	0.51331	2061	1.50028e-13	2061	1.31964e-11	90	26.9983	0.207412
1292	0.51	1292	0.515773	2065	1.50657e-13	2065	1.31968e-11	90	27.295	0.191324
1296	0.53	1296	0.518188	2069	1.48197e-13	2069	1.31913e-11	90	27.5917	0.188835
1298	0.52	1298	0.519734	2073	1.47012e-13	2073	1.32055e-11	90	27.8884	0.1964
1300	0.52	1300	0.520314	2076	1.4753e-13	2076	1.31799e-11	90	28.1851	0.185483
1302	0.52	1302	0.519829	2080	1.38352e-13	2080	1.31912e-11	90	28.4817	0.187207
1304	0.52	1304	0.519544	2084	1.41806e-13	2084	1.31862e-11	90	28.7784	0.194006
1306	0.52	1306	0.520438	2087	1.35632e-13	2087	1.31935e-11	90	29.0751	0.189888
1308	0.52	1308	0.523043	2091	1.36492e-13	2091	1.31833e-11	90	29.3718	0.190654
1310	0.5	1310	0.526857	2095	1.34285e-13	2095	1.31937e-11	90	29.6685	0.18261
1314	0.54	1314	0.531764	2099	1.33464e-13	2099	1.31813e-11	90	29.9652	0.180887
1316	0.58	1316	0.534541	2102	1.29868e-13	2102	1.31719e-11	90	30.2619	0.192569
1319	0.54	1319	0.532801	2106	1.2892e-13	2106	1.31724e-11	90	30.5585	0.169204
1321	0.48	1321	0.528473	2110	1.28492e-13	2110	1.31931e-11	90	30.8552	0.169013
1323	0.53	1323	0.525169	2113	1.2379e-13	2113	1.31529e-11	90	31.1519	0.170641
1325	0.56	1325	0.521332	2117	1.24418e-13	2117	1.31689e-11	90	31.4486	0.162884
1327	0.52	1327	0.515873	2121	1.2299e-13	2121	1.31735e-11	90	31.7453	0.14469
1329	0.47	1329	0.510599	2125	1.20575e-13	2125	1.31545e-11	90	32.042	0.14785
1331	0.5	1331	0.508721	2128	1.19539e-13	2128	1.31754e-11	90	32.3386	0.140668
1335	0.53	1335	0.507489	2132	1.15873e-13	2132	1.31919e-11	90	32.6353	0.141626
1337	0.53	1337	0.505026	2136	1.15265e-13	2136	1.31601e-11	90	32.932	0.140381
1339	0.47	1339	0.50222	2140	1.13631e-13	2140	1.31666e-11	90	33.2287	0.12439
1342	0.5	1342	0.500894	2143	1.10016e-13	2143	1.31565e-11	90	33.5254	0.137891
1344	0.5	1344	0.50116	2147	1.09014e-13	2147	1.31742e-11	90	33.8221	0.131188
1346	0.5	1346	0.502853	2151	1.04768e-13	2151	1.31844e-11	90	34.1188	0.113186
1348	0.51	1348	0.505264	2154	1.03441e-13	2154	1.31641e-11	90	34.4154	0.100163
1350	0.51	1350	0.507898	2158	1.02273e-13	2158	1.3167e-11	110	0.296685	0.774107
1352	0.51	1352	0.509372	2162	1.03646e-13	2162	1.31673e-11	110	0.59337	0.804654
1356	0.51	1356	0.510361	2166	1.01773e-13	2166	1.316e-11	110	0.890055	0.792205
1358	0.51	1358	0.511208	2169	9.86208e-14	2169	1.31502e-11	110	1.18674	0.781576
1360	0.51	1360	0.512102	2173	9.97113e-14	2173	1.31511e-11	110	1.48342	0.796227
1363	0.52	1363	0.512753	2177	9.56272e-14	2177	1.31395e-11	110	1.78011	0.767596
1365	0.51	1365	0.512777	2180	9.32719e-14	2180	1.3163e-11	110	2.07679	0.803217
1367	0.51	1367	0.512682	2184	9.19668e-14	2184	1.31557e-11	110	2.37348	0.777746
1369	0.52	1369	0.512439	2188	9.25937e-14	2188	1.31657e-11	110	2.67016	0.767021
1371	0.51	1371	0.512635	2192	9.06092e-14	2192	1.314e-11	110	2.96685	0.792014
1373	0.5	1373	0.513647	2195	8.61586e-14	2195	1.31458e-11	110	3.26353	0.785885
1377	0.52	1377	0.514731	2199	8.72095e-14	2199	1.31517e-11	110	3.56022	0.791918
1379	0.52	1379	0.515121	2203	8.09831e-14	2203	1.31493e-11	110	3.8569	0.789237
1381	0.53	1381	0.51331	2206	7.97442e-14	2206	1.3139e-11	110	4.15359	0.756392
1383	0.52	1383	0.508112	2210	8.64049e-14	2210	1.31503e-11	110	4.45027	0.756871
1386	0.47	1386	0.509003	2214	8.17644e-14	2214	1.31382e-11	110	4.74696	0.778033
1388	0.5	1388	0.514027	2218	8.18328e-14	2218	1.31298e-11	110	5.04364	0.794982
1390	0.52	1390	0.526477	2221	7.71044e-14	2221	1.31273e-11	110	5.34033	0.768649
1392	0.46	1392	0.542387	2225	7.47757e-14	2225	1.31216e-11	110	5.63701	0.774394
1394	0.74	1394	0.552896	2229	7.5553e-14	2229	1.31213e-11	110	5.9337	0.78646
1396	0.53	1396	0.550788	2233	7.02351e-14	2233	1.31259e-11	110	6.23038	0.784257
1398	0.51	1398	0.538579	2236	7.21258e-14	2236	1.31248e-11	110	6.52707	0.77133
1400	0.51	1400	0.525519	2240	6.8502e-14	2240	1.31126e-11	110	6.82375	0.778608
1402	0.51	1402	0.517648	2244	6.4207e-14	2244	1.31152e-11	110	7.12044	0.790482
1404	0.51	1404	0.511427	2247	6.59428e-14	2247	1.31156e-11	110	7.41712	0.74854
1406	0.51	1406	0.511569	2251	6.41717e-14	2251	1.31185e-11	110	7.71381	0.781289
1409	0.51	1409	0.512416	2255	6.38502e-14	2255	1.31044e-11	110	8.01049	0.781002
1411	0.52	1411	0.512753	2259	6.52399e-14	2259	1.31374e-11	110	8.30718	0.772862
1413	0.52	1413	0.512126	2262	6.38942e-14	2262	1.31153e-11	110	8.60386	0.758594
1417	0.5	1417	0.510918	2266	5.91915e-14	2266	1.31148e-11	110	8.90055	0.771043
1419	0.51	1419	0.51	2270	6.11458e-14	2270	1.31297e-11	110	9.19723	0.757254
1421	0.51	1421	0.509686	2273	5.58073e-14	2273	1.31175e-11	110	9.49391	0.755243
1423	0.51	1423	0.509639	2277	5.57374e-14	2277	1.31079e-11	110	9.7906	0.792397
1425	0.51	1425	0.51	2281	5.51578e-14	2281	1.30979e-11	110	10.0873	0.750455
1427	0.51	1427	0.510894	2285	5.33085e-14	2285	1.31257e-11	110	10.384	0.779757
1429	0.51	1429	0.512102	2288	5.24038e-14	2288	1.31125e-11	110	10.6807	0.792014
1432	0.51	1432	0.513405	2292	5.31638e-14	2292	1.30949e-11	110	10.9773	0.771426
1434	0.52	1434	0.514541	2296	5.03638e-14	2296	1.30956e-11	110	11.274	0.784066
1438	0.52	1438	0.51592	2299	4.90312e-14	2299	1.30945e-11	110	11.5707	0.796802
1440	0.52	1440	0.515672	2303	4.65062e-14	2303	1.31048e-11	110	11.8674	0.794695
1442	0.5	1442	0.513837	2307	4.36369e-14	2307	1.30828e-11	110	12.1641	0.783587
1444	0.51	1444	0.510894	2311	4.53858e-14	2311	1.30805e-11	110	12.4608	0.783108
1446	0.56	1446	0.504565	2314	4.20464e-14	2314	1.30898e-11	110	12.7574	0.79096
1448	0.48	1448	0.495388	2318	4.55537e-14	2318	1.30755e-11	110	13.0541	0.772958
1450	0.44	1450	0.487513	2322	4.15132e-14	2322	1.30916e-11	110	13.3508	0.795461
1452	0.49	1452	0.484275	2326	3.8586e-14	2326	1.30901e-11	110	13.6475	0.789716
1455	0.49	1455	0.484304	2329	3.86183e-14	2329	1.30567e-11	110	13.9442	0.808867
1457	0.49	1457	0.486092	2333	3.87672e-14	2333	1.307e-11	110	14.2409	0.807431
1459	0.49	1459	0.490095	2337	3.65068e-14	2337	1.30699e-11	110	14.5376	0.825338
1461	0.48	1461	0.496015	2340	3.31516e-14	2340	1.30597e-11	110	14.8342	0.834052
1463	0.48	1463	0.502605	2344	3.30012e-14	2344	1.30529e-11	110	15.1309	0.844298
1465	0.54	1465	0.508597	2348	3.24985e-14	2348	1.30679e-11	110	15.4276	0.976731
1467	0.54	1467	0.510604	2352	3.30692e-14	2352	1.30609e-11	110	15.7243	0.98171
1469	0.52	1469	0.507028	2355	2.9758e-14	2355	1.30447e-11	110	16.021	0.568419
1471	0.47	1471	0.50164	2359	2.80689e-14	2359	1.30508e-11	110	16.3177	0.25395
1473	0.47	1473	0.49952	2363	2.95721e-14	2363	1.30507e-11	110	16.6144	0.267069
1478	0.52	1478	0.500799	2366	2.76725e-14	2366	1.30471e-11	110	16.911	0.271953
1480	0.51	1480	0.504399	2370	2.71847e-14	2370	1.3028e-11	110	17.2077	0.303457
1482	0.5	1482	0.508236	2374	2.28623e-14	2374	1.30479e-11	110	17.5044	0.293402
1484	0.52	1484	0.511954	2378	2.24899e-14	2378	1.30394e-11	110	17.8011	0.29752
1486	0.51	1486	0.514565	2381	2.38179e-14	2381	1.30361e-11	110	18.0978	0.278847
1488	0.52	1488	0.515749	2385	2.18679e-14	2385	1.30194e-11	110	18.3945	0.244374
1490	0.52	1490	0.516424	2389	1.99847e-14	2389	1.3028e-11	110	18.6911	0.216987
1492	0.52	1492	0.516329	2392	2.19277e-14	2392	1.30268e-11	110	18.9878	0.197166
1494	0.51	1494	0.516039	2396	1.89839e-14	2396	1.30218e-11	110	19.2845	0.193527
1498	0.51	1498	0.516667	2400	1.73224e-14	2400	1.30184e-11	110	19.5812	0.151393
1500	0.52	1500	0.518165	2404	1.73782e-14	2404	1.30207e-11	110	19.8779	0.167002
1502	0.52	1502	0.519734	2407	1.43063e-14	2407	1.30181e-11	110	20.1746	0.164225
1505	0.53	1505	0.520604	2411	1.26224e-14	2411	1.302e-11	110	20.4713	0.185579
1507	0.52	1507	0.519029	2415	1.44009e-14	2415	1.29973e-11	110	20.7679	0.168725
1509	0.52	1509	0.517033	2418	1.45117e-14	2418	1.3023e-11	110	21.0646	0.185292
1511	0.51	1511	0.51408	2422	1.07282e-14	2422	1.29976e-11	110	21.3613	0.192186
1513	0.52	1513	0.511983	2426	1.1498e-14	2426	1.30088e-11	110	21.658	0.19841
1515	0.47	1515	0.512368	2430	9.53302e-15	2430	1.30056e-11	110	21.9547	0.173705
1519	0.55	1519	0.514784	2433	1.00092e-14	2433	1.30055e-11	110	22.2514	0.196495
1521	0.51	1521	0.517389	2437	1.05198e-14	2437	1.29916e-11	110	22.548	0.191612
1523	0.51	1523	0.519301	2441	4.89073e-15	2441	1.30121e-11	110	22.8447	0.18893
1525	0.54	1525	0.519657	2445	7.53326e-15	2445	1.29946e-11	110	23.1414	0.187302
1528	0.52	1528	0.518697	2448	5.69192e-15	2448	1.29948e-11	110	23.4381	0.202145
1530	0.51	1530	0.513594	2452	5.32444e-15	2452	1.29805e-11	110	23.7348	0.206167
1532	0.51	1532	0.508431	2456	6.10915e-15	2456	1.30033e-11	110	24.0315	0.213061
1534	0.51	1534	0.50341	2459	3.57435e-15	2459	1.29912e-11	110	24.3282	0.196974
1536	0.51	1536	0.498721	2463	2.47558e-15	2463	1.29818e-11	110	24.6248	0.23183
1538	0.44	1538	0.498383	2467	5.97606e-16	2467	1.29828e-11	110	24.9215	0.222254
1540	0.5	1540	0.503262	2471	-4.88341e-16	2471	1.29813e-11	110	25.2182	0.21287
1542	0.55	1542	0.509515	2474	-1.02063e-15	2474	1.29752e-11	110	25.5149	0.216126
1544	0.51	1544	0.512729	2478	-5.77157e-16	2478	1.2983e-11	110	25.8116	0.196687
1546	0.52	1546	0.510936	2482	-2.00861e-15	2482	1.29885e-11	110	26.1083	0.199943
1549	0.52	1549	0.506667	2485	-1.47906e-15	2485	1.29878e-11	110	26.405	0.190367
1551	0.49	1551	0.500414	2489	-2.20242e-15	2489	1.29836e-11	110	26.7016	0.196783
1553	0.48	1553	0.497347	2493	-4.72866e-15	2493	1.29771e-11	110	26.9983	0.209806
1555	0.47	1555	0.501089	2497	-3.22091e-15	2497	1.29579e-11	110	27.295	0.188643
1559	0.52	1559	0.510148	2500	-5.29728e-15	2500	1.2966e-11	110	27.5917	0.204826
1561	0.52	1561	0.520504	2504	-6.71316e-15	2504	1.29642e-11	110	27.8884	0.17945
1563	0.55	1563	0.528041	2508	-4.07124e-15	2508	1.29538e-11	110	28.1851	0.191803
1565	0.55	1565	0.530456	2511	-6.87401e-15	2511	1.29622e-11	110	28.4817	0.176195
1567	0.54	1567	0.527874	2515	-9.5019e-15	2515	1.29593e-11	110	28.7784	0.187015
1569	0.5	1569	0.522025	2519	-1.20971e-14	2519	1.29517e-11	110	29.0751	0.189122
1571	0.49	1571	0.517294	2523	-8.43426e-15	2523	1.29598e-11	110	29.3718	0.189122
1573	0.54	1573	0.513552	2526	-1.07627e-14	2526	1.29447e-11	110	29.6685	0.182036
1576	0.54	1576	0.508407	2530	-1.01496e-14	2530	1.29749e-11	110	29.9652	0.167959
1580	0.48	1580	0.50312	2534	-1.30216e-14	2534	1.29536e-11	110	30.2619	0.183185
1582	0.47	1582	0.501498	2538	-1.15334e-14	2538	1.29552e-11	110	30.5585	0.193718
1584	0.5	1584	0.505098	2541	-1.32102e-14	2541	1.29452e-11	110	30.8552	0.158575
1586	0.5	1586	0.511498	2545	-1.25153e-14	2545	1.2951e-11	110	31.1519	0.151202
1588	0.55	1588	0.517075	2549	-1.51099e-14	2549	1.29481e-11	110	31.4486	0.166044
1590	0.55	1590	0.518064	2552	-1.03586e-14	2552	1.29398e-11	110	31.7453	0.130039
1592	0.51	1592	0.51389	2556	-1.56205e-14	2556	1.29197e-11	110	32.042	0.140764
1594	0.48	1594	0.509082	2560	-1.36906e-14	2560	1.2915e-11	110	32.3386	0.131571
1596	0.49	1596	0.508383	2564	-1.5904e-14	2564	1.29325e-11	110	32.6353	0.138466
1601	0.51	1601	0.511959	2567	-1.86351e-14	2567	1.29331e-11	110	32.932	0.12008
1603	0.53	1603	0.516762	2571	-1.85316e-14	2571	1.29333e-11	110	33.2287	0.128316
1605	0.54	1605	0.519515	2575	-2.00623e-14	2575	1.2937e-11	110	33.5254	0.130518
1607	0.52	1607	0.518041	2578	-2.25565e-14	2578	1.29168e-11	110	33.8221	0.113952
1609	0.52	1609	0.513067	2582	-1.8321e-14	2582	1.29278e-11	110	34.1188	0.130327
1611	0.49	1611	0.507004	2586	-2.29438e-14	2586	1.29228e-11	110	34.4154	0.118357
1613	0.5	1613	0.502273	2590	-2.15609e-14	2590	1.29116e-11	130	0.296685	0.79527
1615	0.5	1615	0.500438	2593	-1.92479e-14	2593	1.2922e-11	130	0.59337	0.782725
1617	0.5	1617	0.501912	2597	-2.31623e-14	2597	1.29098e-11	130	0.890055	0.766159
1619	0.49	1619	0.505311	2601	-1.975e-14	2601	1.29119e-11	130	1.18674	0.800057
1622	0.5	1622	0.510119	2604	-2.22326e-14	2604	1.29144e-11	130	1.48342	0.748252
1624	0.54	1624	0.513647	2608	-2.61339e-14	2608	1.28967e-11	130	1.78011	0.763669
1626	0.55	1626	0.511978	2612	-2.62721e-14	2612	1.29269e-11	130	2.07679	0.77947
1628	0.49	1628	0.505796	2616	-2.1509e-14	2616	1.29056e-11	130	2.37348	0.76817
1630	0.47	1630	0.499396	2619	-2.65807e-14	2619	1.29021e-11	130	2.67016	0.773916
1632	0.51	1632	0.495098	2623	-2.6929e-14	2623	1.28975e-11	130	2.96685	0.771043
1634	0.48	1634	0.49341	2627	-2.46716e-14	2627	1.28861e-11	130	3.26353	0.744805
1636	0.49	1636	0.494689	2631	-2.60814e-14	2631	1.2886e-11	130	3.56022	0.766446
1640	0.51	1640	0.497484	2634	-2.57398e-14	2634	1.28943e-11	130	3.8569	0.788471
1642	0.49	1642	0.499444	2638	-2.85771e-14	2638	1.28894e-11	130	4.15359	0.76185
1645	0.5	1645	0.499734	2642	-2.97189e-14	2642	1.28967e-11	130	4.45027	0.769798
1647	0.53	1647	0.499834	2645	-2.88524e-14	2645	1.28808e-11	130	4.74696	0.759073
1649	0.49	1649	0.497969	2649	-3.44781e-14	2649	1.28963e-11	130	5.04364	0.780906
1651	0.46	1651	0.497537	2653	-3.04081e-14	2653	1.28856e-11	130	5.34033	0.773724
1653	0.49	1653	0.500651	2657	-3.1129e-14	2657	1.28715e-11	130	5.63701	0.780236
1655	0.56	1655	0.504908	2660	-3.02002e-14	2660	1.28943e-11	130	5.9337	0.752562
1657	0.49	1657	0.506253	2664	-3.34172e-14	2664	1.28739e-11	130	6.23038	0.787322
1661	0.49	1661	0.506472	2668	-3.0242e-14	2668	1.28706e-11	130	6.52707	0.763478
1663	0.51	1663	0.506785	2671	-3.44473e-14	2671	1.28633e-11	130	6.82375	0.767596
1666	0.54	1666	0.506867	2675	-3.18951e-14	2675	1.28718e-11	130	7.12044	0.747008
1668	0.48	1668	0.507247	2679	-3.51935e-14	2679	1.28679e-11	130	7.41712	0.7562
1670	0.48	1670	0.511859	2683	-3.1584e-14	2683	1.28687e-11	130	7.71381	0.763286
1672	0.52	1672	0.519515	2686	-3.23666e-14	2686	1.28692e-11	130	8.01049	0.755147
1674	0.56	1674	0.526305	2690	-3.41811e-14	2690	1.28605e-11	130	8.30718	0.742603
1676	0.55	1676	0.528041	2694	-3.49811e-14	2694	1.28588e-11	130	8.60386	0.769702
1678	0.52	1678	0.525069	2697	-3.26434e-14	2697	1.28615e-11	130	8.90055	0.743848
1682	0.51	1682	0.519177	2701	-3.43865e-14	2701	1.28553e-11	130	9.19723	0.73973
1684	0.51	1684	0.512948	2705	-3.50061e-14	2705	1.28524e-11	130	9.49391	0.778033
1686	0.51	1686	0.507756	2709	-3.428e-14	2709	1.28569e-11	130	9.7906	0.747199
1688	0.5	1688	0.506601	2712	-3.73251e-14	2712	1.28456e-11	130	10.0873	0.788375
1691	0.5	1691	0.508017	2716	-3.57951e-14	2716	1.28482e-11	130	10.384	0.788471
1693	0.5	1693	0.512925	2720	-3.71438e-14	2720	1.28541e-11	130	10.6807	0.776597
1695	0.5	1695	0.519781	2724	-3.6028e-14	2724	1.28449e-11	130	10.9773	0.798238
1697	0.59	1697	0.527033	2727	-3.69961e-14	2727	1.28462e-11	130	11.274	0.774011
1699	0.51	1699	0.530646	2731	-3.46969e-14	2731	1.28426e-11	130	11.5707	0.761084
1703	0.52	1703	0.532658	2735	-3.81108e-14	2735	1.28525e-11	130	11.8674	0.786939
1705	0.52	1705	0.534293	2738	-3.92492e-14	2738	1.28429e-11	130	12.1641	0.76884
1707	0.59	1707	0.534014	2742	-4.01502e-14	2742	1.28402e-11	130	12.4608	0.748731
1709	0.51	1709	0.529562	2746	-4.23523e-14	2746	1.28335e-11	130	12.7574	0.769894
1711	0.52	1711	0.523985	2750	-4.68612e-14	2750	1.28371e-11	130	13.0541	0.786268
1714	0.52	1714	0.517727	2753	-3.90023e-14	2753	1.28324e-11	130	13.3508	0.795078
1716	0.51	1716	0.512131	2757	-4.19851e-14	2757	1.28199e-11	130	13.6475	0.770277
1718	0.51	1718	0.506957	2761	-3.98379e-14	2761	1.28229e-11	130	13.9442	0.792205
1722	0.49	1722	0.504807	2764	-3.99078e-14	2764	1.28099e-11	130	14.2409	0.798047
1724	0.5	1724	0.504204	2768	-4.03269e-14	2768	1.28227e-11	130	14.5376	0.816528
1726	0.51	1726	0.505121	2772	-4.49173e-14	2772	1.28142e-11	130	14.8342	0.859044
1728	0.51	1728	0.506329	2776	-4.42638e-14	2776	1.27974e-11	130	15.1309	0.869578
1730	0.51	1730	0.508336	2779	-4.45245e-14	2779	1.28226e-11	130	15.4276	0.992531
1732	0.5	1732	0.511545	2783	-4.25519e-14	2783	1.28121e-11	130	15.7243	0.954323
1735	0.51	1735	0.516886	2787	-4.60994e-14	2787	1.27993e-11	130	16.021	0.488557
1737	0.51	1737	0.523209	2790	-4.3234e-14	2790	1.28157e-11	130	16.3177	0.268601
1739	0.56	1739	0.529834	2794	-4.15038e-14	2794	1.2798e-11	130	16.6144	0.260557
1743	0.54	1743	0.534056	2798	-4.41994e-14	2798	1.28091e-11	130	16.911	0.307862
1745	0.54	1745	0.535264	2802	-4.65313e-14	2802	1.28119e-11	130	17.2077	0.300776
1747	0.5	1747	0.534293	2805	-4.51535e-14	2805	1.27964e-11	130	17.5044	0.301063
1749	0.56	1749	0.531764	2809	-4.56672e-14	2809	1.27933e-11	130	17.8011	0.309777
1751	0.56	1751	0.527057	2813	-4.99353e-14	2813	1.27992e-11	130	18.0978	0.287657
1753	0.51	1753	0.519491	2817	-4.3405e-14	2817	1.27857e-11	130	18.3945	0.250598
1755	0.47	1755	0.513937	2820	-5.0952e-14	2820	1.27766e-11	130	18.6911	0.210189
1757	0.49	1757	0.513576	2824	-4.86586e-14	2824	1.27941e-11	130	18.9878	0.213061
1760	0.58	1760	0.516796	2828	-4.68499e-14	2828	1.27847e-11	130	19.2845	0.185675
1764	0.49	1764	0.520166	2831	-4.56782e-14	2831	1.27738e-11	130	19.5812	0.164033
1766	0.51	1766	0.524589	2835	-4.86326e-14	2835	1.27817e-11	130	19.8779	0.154841
1768	0.52	1768	0.530527	2839	-4.99518e-14	2839	1.27716e-11	130	20.1746	0.159245
1770	0.59	1770	0.535393	2843	-4.97159e-14	2843	1.27661e-11	130	20.4713	0.187111
1772	0.52	1772	0.535548	2846	-4.61384e-14	2846	1.27781e-11	130	20.7679	0.188164
1774	0.51	1774	0.537057	2850	-4.57884e-14	2850	1.27693e-11	130	21.0646	0.170258
1776	0.55	1776	0.539225	2854	-5.04581e-14	2854	1.27698e-11	130	21.3613	0.185866
1778	0.57	1778	0.541888	2857	-4.81495e-14	2857	1.27616e-11	130	21.658	0.17945
1781	0.49	1781	0.542772	2861	-4.94845e-14	2861	1.2756e-11	130	21.9547	0.178397
1785	0.57	1785	0.545873	2865	-4.93603e-14	2865	1.27507e-11	130	22.2514	0.195921
1787	0.58	1787	0.546809	2869	-5.16524e-14	2869	1.27532e-11	130	22.548	0.207124
1789	0.55	1789	0.54302	2872	-5.20605e-14	2872	1.27503e-11	130	22.8447	0.181078
1791	0.47	1791	0.537674	2876	-4.82359e-14	2876	1.27644e-11	130	23.1414	0.191229
1793	0.58	1793	0.534304	2880	-5.30607e-14	2880	1.27555e-11	130	23.4381	0.200421
1795	0.57	1795	0.526253	2883	-5.13026e-14	2883	1.2763e-11	130	23.7348	0.193144
1797	0.48	1797	0.515559	2887	-4.99933e-14	2887	1.27566e-11	130	24.0315	0.204922
1799	0.47	1799	0.508165	2891	-5.32841e-14	2891	1.27541e-11	130	24.3282	0.211242
1804	0.55	1804	0.503428	2895	-5.35157e-14	2895	1.27421e-11	130	24.6248	0.19841
1806	0.47	1806	0.499425	2898	-5.37807e-14	2898	1.27602e-11	130	24.9215	0.192569
1808	0.47	1808	0.49894	2902	-4.99484e-14	2902	1.27372e-11	130	25.2182	0.214402
1810	0.57	1810	0.501232	2906	-5.26031e-14	2906	1.27341e-11	130	25.5149	0.223691
1812	0.46	1812	0.502463	2910	-5.6205e-14	2910	1.27321e-11	130	25.8116	0.197166
1814	0.47	1814	0.506891	2913	-5.07359e-14	2913	1.27486e-11	130	26.1083	0.215838
1816	0.54	1816	0.516034	2917	-5.68746e-14	2917	1.27283e-11	130	26.405	0.193239
1818	0.56	1818	0.523842	2921	-5.87819e-14	2921	1.27448e-11	130	26.7016	0.195346
1820	0.47	1820	0.527869	2924	-5.03077e-14	2924	1.27364e-11	130	26.9983	0.181174
1824	0.58	1824	0.530166	2928	-5.86934e-14	2928	1.27224e-11	130	27.295	0.16997
1827	0.57	1827	0.526205	2932	-5.56663e-14	2932	1.27268e-11	130	27.5917	0.179163
1829	0.48	1829	0.518945	2936	-5.77213e-14	2936	1.27295e-11	130	27.8884	0.183376
1831	0.48	1831	0.514731	2939	-5.58293e-14	2939	1.27295e-11	130	28.1851	0.161161
1833	0.52	1833	0.517176	2943	-5.50333e-14	2943	1.27129e-11	130	28.4817	0.172364
1835	0.51	1835	0.521936	2947	-5.62117e-14	2947	1.27249e-11	130	28.7784	0.159341
1837	0.56	1837	0.528892	2950	-5.69671e-14	2950	1.27187e-11	130	29.0751	0.143828
1839	0.55	1839	0.532091	2954	-5.78903e-14	2954	1.27262e-11	130	29.3718	0.165565
1841	0.51	1841	0.531741	2958	-5.81324e-14	2958	1.27251e-11	130	29.6685	0.199081
1845	0.51	1845	0.529029	2962	-5.32258e-14	2962	1.27198e-11	130	29.9652	0.171598
1847	0.6	1847	0.526553	2965	-5.88692e-14	2965	1.27233e-11	130	30.2619	0.159437
1850	0.47	1850	0.524399	2969	-5.83977e-14	2969	1.27154e-11	130	30.5585	0.153883
1852	0.5	1852	0.52582	2973	-5.90422e-14	2973	1.27094e-11	130	30.8552	0.150723
1854	0.51	1854	0.5327	2976	-5.65981e-14	2976	1.27266e-11	130	31.1519	0.145361
1856	0.59	1856	0.539958	2980	-5.8137e-14	2980	1.27079e-11	130	31.4486	0.148808
1858	0.59	1858	0.542173	2984	-5.80698e-14	2984	1.2716e-11	130	31.7453	0.151776
1860	0.5	1860	0.542463	2988	-5.84776e-14	2988	1.27174e-11	130	32.042	0.136647
1864	0.51	1864	0.542677	2991	-5.6223e-14	2991	1.27011e-11	130	32.3386	0.138945
1866	0.54	1866	0.54582	2995	-6.04292e-14	2995	1.2693e-11	130	32.6353	0.127741
1868	0.59	1868	0.54904	2999	-5.87834e-14	2999	1.27061e-11	130	32.932	0.108589
1870	0.58	1870	0.547313	3002	-5.73813e-14	3002	1.26987e-11	130	33.2287	0.126592
1873	0.52	1873	0.542197	3006	-6.00598e-14	3006	1.26899e-11	130	33.5254	0.114143
1875	0.5	1875	0.539354	3010	-6.18691e-14	3010	1.26838e-11	130	33.8221	0.1219
1877	0.57	1877	0.540775	3014	-5.82814e-14	3014	1.26955e-11	130	34.1188	0.125922
1879	0.51	1879	0.546063	3017	-5.86449e-14	3017	1.26799e-11	130	34.4154	0.10677
1881	0.52	1881	0.555169	3021	-6.10408e-14	3021	1.26882e-11	150	0.296685	0.767883
1885	0.65	1885	0.56379	3025	-6.00345e-14	3025	1.26871e-11	150	0.59337	0.756775
1887	0.59	1887	0.566548	3029	-5.63875e-14	3029	1.26876e-11	150	0.890055	0.776501
1889	0.51	1889	0.563304	3032	-6.05998e-14	3032	1.26794e-11	150	1.18674	0.777459
1891	0.54	1891	0.561274	3036	-6.03571e-14	3036	1.26651e-11	150	1.48342	0.753711
1893	0.59	1893	0.561651	3040	-5.7015e-14	3040	1.26948e-11	150	1.78011	0.762233
1896	0.6	1896	0.560077	3043	-6.00497e-14	3043	1.26868e-11	150	2.07679	0.771234
1898	0.52	1898	0.558716	3047	-6.19909e-14	3047	1.26698e-11	150	2.37348	0.779948
1900	0.51	1900	0.56283	3051	-6.2388e-14	3051	1.26827e-11	150	2.67016	0.758594
1902	0.61	1902	0.57058	3055	-5.72317e-14	3055	1.26695e-11	150	2.96685	0.767404
1906	0.6	1906	0.578117	3058	-6.31632e-14	3058	1.26655e-11	150	3.26353	0.768553
1908	0.54	1908	0.582481	3062	-6.06589e-14	3062	1.26686e-11	150	3.56022	0.750838
1910	0.63	1910	0.585483	3066	-6.49002e-14	3066	1.26651e-11	150	3.8569	0.751412
1912	0.61	1912	0.582363	3069	-6.36653e-14	3069	1.26571e-11	150	4.15359	0.791535
1914	0.56	1914	0.57302	3073	-5.8549e-14	3073	1.26683e-11	150	4.45027	0.766446
1916	0.51	1916	0.565483	3077	-6.08897e-14	3077	1.26519e-11	150	4.74696	0.753328
1919	0.62	1919	0.559106	3081	-5.98303e-14	3081	1.26592e-11	150	5.04364	0.751317
1921	0.55	1921	0.551113	3084	-6.18078e-14	3084	1.26472e-11	150	5.34033	0.748348
1923	0.49	1923	0.545198	3088	-6.10496e-14	3088	1.26458e-11	150	5.63701	0.747869
1927	0.59	1927	0.5436	3092	-6.30668e-14	3092	1.26591e-11	150	5.9337	0.75486
1929	0.52	1929	0.544251	3095	-6.47585e-14	3095	1.26448e-11	150	6.23038	0.77449
1931	0.51	1931	0.546501	3099	-6.28385e-14	3099	1.26395e-11	150	6.52707	0.756679
1933	0.57	1933	0.551007	3103	-6.49725e-14	3103	1.26442e-11	150	6.82375	0.743369
1935	0.62	1935	0.554114	3107	-6.25455e-14	3107	1.2636e-11	150	7.12044	0.781385
1937	0.52	1937	0.552487	3110	-6.54774e-14	3110	1.26277e-11	150	7.41712	0.751987
1939	0.52	1939	0.552315	3114	-6.36089e-14	3114	1.26331e-11	150	7.71381	0.730824
1942	0.53	1942	0.555069	3118	-6.23428e-14	3118	1.26358e-11	150	8.01049	0.771905
1946	0.61	1946	0.55759	3122	-6.13964e-14	3122	1.26137e-11	150	8.30718	0.756966
1948	0.59	1948	0.556886	3125	-6.59382e-14	3125	1.26407e-11	150	8.60386	0.733889
1950	0.53	1950	0.554565	3129	-5.79459e-14	3129	1.2634e-11	150	8.90055	0.738964
1952	0.51	1952	0.553547	3133	-6.26575e-14	3133	1.26386e-11	150	9.19723	0.74921
1954	0.54	1954	0.557176	3136	-6.55509e-14	3136	1.26263e-11	150	9.49391	0.756679
1956	0.61	1956	0.563534	3140	-6.37187e-14	3140	1.26162e-11	150	9.7906	0.779565
1958	0.59	1958	0.56884	3144	-6.56633e-14	3144	1.26186e-11	150	10.0873	0.758307
1960	0.54	1960	0.573162	3148	-6.20355e-14	3148	1.26188e-11	150	10.384	0.751795
1963	0.54	1963	0.578183	3151	-6.06089e-14	3151	1.26065e-11	150	10.6807	0.74854
1967	0.63	1967	0.582706	3155	-6.50641e-14	3155	1.26087e-11	150	10.9773	0.776405
1969	0.61	1969	0.583238	3159	-6.5134e-14	3159	1.26133e-11	150	11.274	0.758403
1971	0.58	1971	0.579467	3162	-6.49026e-14	3162	1.26087e-11	150	11.5707	0.766734
1973	0.55	1973	0.575554	3166	-6.55146e-14	3166	1.26092e-11	150	11.8674	0.765297
1975	0.55	1975	0.573623	3170	-6.47955e-14	3170	1.26109e-11	150	12.1641	0.799483
1977	0.59	1977	0.573528	3174	-6.34889e-14	3174	1.26066e-11	150	12.4608	0.734272
1979	0.58	1979	0.575559	3177	-6.6827e-14	3177	1.2611e-11	150	12.7574	0.761371
1981	0.6	1981	0.576957	3181	-6.48935e-14	3181	1.26007e-11	150	13.0541	0.772
1983	0.55	1983	0.578331	3185	-6.53244e-14	3185	1.26007e-11	150	13.3508	0.770851
1988	0.55	1988	0.580965	3188	-6.01129e-14	3188	1.26037e-11	150	13.6475	0.782342
1990	0.62	1990	0.583452	3192	-6.6092e-14	3192	1.2608e-11	150	13.9442	0.787609
1992	0.61	1992	0.582439	3196	-6.33329e-14	3196	1.25956e-11	150	14.2409	0.796802
1994	0.58	1994	0.576377	3200	-6.67669e-14	3200	1.25962e-11	150	14.5376	0.794599
1996	0.55	1996	0.568668	3203	-6.53562e-14	3203	1.25866e-11	150	14.8342	0.836733
1998	0.55	1998	0.563362	3207	-6.45306e-14	3207	1.26002e-11	150	15.1309	0.864981
2000	0.55	2000	0.561669	3211	-6.48443e-14	3211	1.25901e-11	150	15.4276	0.975582
2002	0.57	2002	0.5636	3215	-6.56009e-14	3215	1.25751e-11	150	15.7243	0.977593
2004	0.56	2004	0.567561	3218	-6.58671e-14	3218	1.25971e-11	150	16.021	0.519199
2006	0.59	2006	0.570142	3222	-6.69356e-14	3222	1.25809e-11	150	16.3177	0.259408
2009	0.58	2009	0.569538	3226	-6.71878e-14	3226	1.25818e-11	150	16.6144	0.271474
2011	0.55	2011	0.566377	3229	-6.94705e-14	3229	1.25812e-11	150	16.911	0.30767
2013	0.58	2013	0.562368	3233	-6.94601e-14	3233	1.25834e-11	150	17.2077	0.284018
2015	0.55	2015	0.5601	3237	-6.648e-14	3237	1.25637e-11	150	17.5044	0.292253
2017	0.54	2017	0.561284	3241	-6.48773e-14	3241	1.25723e-11	150	17.8011	0.284784
2019	0.55	2019	0.565501	3244	-6.49692e-14	3244	1.25663e-11	150	18.0978	0.263526
2021	0.58	2021	0.57145	3248	-6.77411e-14	3248	1.25596e-11	150	18.3945	0.243991
2023	0.61	2023	0.573452	3252	-6.45587e-14	3252	1.25647e-11	150	18.6911	0.19525
2027	0.61	2027	0.569201	3255	-6.15288e-14	3255	1.25638e-11	150	18.9878	0.197453
2029	0.51	2029	0.561279	3259	-6.67046e-14	3259	1.25661e-11	150	19.2845	0.183376
2032	0.54	2032	0.555873	3263	-6.86036e-14	3263	1.25802e-11	150	19.5812	0.180312
2034	0.56	2034	0.555607	3267	-6.52057e-14	3267	1.25628e-11	150	19.8779	0.146988
2036	0.55	2036	0.559958	3270	-6.73871e-14	3270	1.25596e-11	150	20.1746	0.171502
2038	0.56	2038	0.565791	3274	-6.64449e-14	3274	1.25659e-11	150	20.4713	0.164321
2040	0.59	2040	0.573481	3278	-6.76587e-14	3278	1.25571e-11	150	20.7679	0.16863
2042	0.59	2042	0.578236	3281	-6.65111e-14	3281	1.25511e-11	150	21.0646	0.167289
2044	0.59	2044	0.580651	3285	-6.89339e-14	3285	1.25535e-11	150	21.3613	0.169013
2048	0.53	2048	0.582677	3289	-6.56699e-14	3289	1.25516e-11	150	21.658	0.167002
2050	0.62	2050	0.584251	3293	-6.77622e-14	3293	1.25479e-11	150	21.9547	0.184621
2052	0.61	2052	0.5836	3296	-6.91546e-14	3296	1.2554e-11	150	22.2514	0.184717
2055	0.58	2055	0.58039	3300	-6.95385e-14	3300	1.25411e-11	150	22.548	0.16681
2057	0.55	2057	0.576419	3304	-6.869e-14	3304	1.25456e-11	150	22.8447	0.172269
2059	0.55	2059	0.575411					150	23.1414	0.179067
2061	0.6	2061	0.57476					150	23.4381	0.168821
2063	0.61	2063	0.572416					150	23.7348	0.173705
2065	0.55	2065	0.567318					150	24.0315	0.176099
2069	0.54	2069	0.56193					150	24.3282	0.196878
2071	0.56	2071	0.558964					150	24.6248	0.21536
2073	0.56	2073	0.557975					150	24.9215	0.191516
2075	0.56	2075	0.558745					150	25.2182	0.206646
2078	0.55	2078	0.562344					150	25.5149	0.201858
2080	0.57	2080	0.567271					150	25.8116	0.207412
2082	0.57	2082	0.571711					150	26.1083	0.191037
2084	0.57	2084	0.574393					150	26.405	0.19841
2086	0.61	2086	0.572872					150	26.7016	0.175812
2088	0.59	2088	0.567128					150	26.9983	0.176386
2090	0.53	2090	0.559881					150	27.295	0.163938
2092	0.52	2092	0.557489					150	27.5917	0.170832
2094	0.54	2094	0.561522					150	27.8884	0.173609
2096	0.6	2096	0.567561					150	28.1851	0.148042
2098	0.6	2098	0.572563					150	28.4817	0.167002
2100	0.59	2100	0.571854					150	28.7784	0.168917
2103	0.54	2103	0.567484					150	29.0751	0.181749
2105	0.52	2105	0.566021					150	29.3718	0.169683
2109	0.63	2109	0.567395					150	29.6685	0.167576
2111	0.55	2111	0.569515					150	29.9652	0.151298
2113	0.52	2113	0.572753					150	30.2619	0.147276
2115	0.63	2115	0.577123					150	30.5585	0.146222
2117	0.62	2117	0.578022					150	30.8552	0.144116
2119	0.53	2119	0.575364					150	31.1519	0.144403
2121	0.54	2121	0.575501					150	31.4486	0.135306
2123	0.61	2123	0.57836					150	31.7453	0.14402
2126	0.59	2126	0.579254					150	32.042	0.15101
2130	0.59	2130	0.577969					150	32.3386	0.132912
2132	0.56	2132	0.57514					150	32.6353	0.1377
2134	0.57	2134	0.572178					150	32.932	0.110983
2136	0.57	2136	0.570485					150	33.2287	0.12123
2138	0.57	2138	0.572226					150	33.5254	0.131093
2140	0.55	2140	0.576495					150	33.8221	0.125922
2142	0.59	2142	0.581954					150	34.1188	0.126592
2144	0.61	2144	0.584684					150	34.4154	0.10045
2146	0.61	2146	0.582126					170	0.296685	0.776884
2151	0.57	2151	0.575773					170	0.59337	0.799674
2153	0.54	2153	0.569177					170	0.890055	0.790577
2155	0.55	2155	0.565388					170	1.18674	0.785502
2157	0.57	2157	0.563914					170	1.48342	0.776118
2159	0.6	2159	0.562007					170	1.78011	0.789045
2161	0.55	2161	0.559568					170	2.07679	0.775065
2163	0.54	2163	0.558697					170	2.37348	0.794599
2165	0.53	2165	0.562706					170	2.67016	0.771043
2167	0.56	2167	0.572249					170	2.96685	0.796802
2169	0.62	2169	0.583091					170	3.26353	0.781193
2172	0.61	2172	0.590504					170	3.56022	0.785023
2174	0.59	2174	0.592025					170	3.8569	0.802643
2176	0.59	2176	0.589296					170	4.15359	0.80159
2178	0.59	2178	0.58418					170	4.45027	0.795844
2180	0.57	2180	0.578141					170	4.74696	0.76501
2182	0.57	2182	0.573576					170	5.04364	0.765489
2184	0.57	2184	0.57058					170	5.34033	0.774107
2186	0.57	2186	0.568697					170	5.63701	0.765968
2190	0.56	2190	0.567874					170	5.9337	0.765393
2192	0.57	2192	0.568165					170	6.23038	0.780044
2194	0.57	2194	0.569059					170	6.52707	0.765872
2196	0.57	2196	0.571065					170	6.82375	0.785311
2199	0.57	2199	0.573985					170	7.12044	0.782151
2201	0.57	2201	0.576324					170	7.41712	0.758499
2203	0.58	2203	0.577052					170	7.71381	0.786268
2205	0.61	2205	0.573186					170	8.01049	0.775065
2207	0.59	2207	0.56418					170	8.30718	0.783491
2211	0.51	2211	0.554375					170	8.60386	0.784928
2213	0.53	2213	0.54981					170	8.90055	0.776214
2215	0.53	2215	0.551835					170	9.19723	0.777363
2217	0.56	2217	0.559088					170	9.49391	0.772479
2219	0.6	2219	0.567874					170	9.7906	0.789524
2222	0.6	2222	0.57299					170	10.0873	0.808197
2224	0.53	2224	0.57466					170	10.384	0.766159
2226	0.57	2226	0.5764					170	10.6807	0.78464
2228	0.63	2228	0.577513					170	10.9773	0.774203
2232	0.55	2232	0.577152					170	11.274	0.780427
2234	0.56	2234	0.577365					170	11.5707	0.808005
2236	0.59	2236	0.579538					170	11.8674	0.791152
2238	0.59	2238	0.580994					170	12.1641	0.781959
2240	0.58	2240	0.580989					170	12.4608	0.78397
2243	0.58	2243	0.581569					170	12.7574	0.812314
2245	0.58	2245	0.581522					170	13.0541	0.779948
2247	0.58	2247	0.581741					170	13.3508	0.771713
2251	0.58	2251	0.582463					170	13.6475	0.788854
2253	0.59	2253	0.583333					170	13.9442	0.804941
2255	0.58	2255	0.582872					170	14.2409	0.826008
2257	0.59	2257	0.580651					170	14.5376	0.823901
2259	0.58	2259	0.577756					170	14.8342	0.830796
2261	0.58	2261	0.573695					170	15.1309	0.868812
2264	0.55	2264	0.570047					170	15.4276	0.994542
2266	0.55	2266	0.567632					170	15.7243	0.938811
2268	0.61	2268	0.56534					170	16.021	0.501772
2272	0.56	2272	0.561208					170	16.3177	0.262089
2274	0.54	2274	0.556862					170	16.6144	0.264388
2276	0.53	2276	0.555554					170	16.911	0.295892
2278	0.57	2278	0.557637					170	17.2077	0.306808
2280	0.56	2280	0.56116					170	17.5044	0.293498
2282	0.57	2282	0.566015					170	17.8011	0.284114
2284	0.57	2284	0.570723					170	18.0978	0.271378
2286	0.57	2286	0.575411					170	18.3945	0.231734
2289	0.58	2289	0.579201					170	18.6911	0.209997
2293	0.59	2293	0.582173					170	18.9878	0.211817
2295	0.59	2295	0.582801					170	19.2845	0.190558
2297	0.59	2297	0.580965					170	19.5812	0.183376
2299	0.57	2299	0.577608					170	19.8779	0.185483
2301	0.57	2301	0.574204					170	20.1746	0.16681
2303	0.57	2303	0.571522					170	20.4713	0.170353
2305	0.57	2305	0.569639					170	20.7679	0.181653
2307	0.57	2307	0.568431					170	21.0646	0.176769
2309	0.57	2309	0.568117					170	21.3613	0.18127
2314	0.56	2314	0.569301					170	21.658	0.167289
2316	0.56	2316	0.572972					170	21.9547	0.166236
2318	0.58	2318	0.578526					170	22.2514	0.18893
2320	0.59	2320	0.583742					170	22.548	0.197357
2322	0.6	2322	0.585649					170	22.8447	0.195346
2324	0.6	2324	0.583138					170	23.1414	0.177056
2326	0.58	2326	0.576158					170	23.4381	0.173896
2328	0.56	2328	0.56778					170	23.7348	0.180791
2332	0.54	2332	0.561427					170	24.0315	0.195825
2334	0.56	2334	0.559183					170	24.3282	0.182323
2337	0.55	2337	0.561089					170	24.6248	0.197261
2339	0.57	2339	0.565968					170	24.9215	0.202624
2341	0.57	2341	0.570599					170	25.2182	0.215743
2343	0.58	2343	0.575778					170	25.5149	0.187877
2345	0.59	2345	0.579225					170	25.8116	0.21354
2347	0.59	2347	0.582344					170	26.1083	0.189218
2349	0.53	2349	0.584873					170	26.405	0.20157
2353	0.63	2353	0.587004					170	26.7016	0.214498
2355	0.61	2355	0.584731					170	26.9983	0.177248
2357	0.6	2357	0.576234					170	27.295	0.176769
2360	0.53	2360	0.565092					170	27.5917	0.183376
2362	0.54	2362	0.557033					170	27.8884	0.159724
2364	0.55	2364	0.55312					170	28.1851	0.165374
2366	0.55	2366	0.554594					170	28.4817	0.164033
2368	0.56	2368	0.55884					170	28.7784	0.160682
2370	0.56	2370	0.564879					170	29.0751	0.170832
2374	0.58	2374	0.569757					170	29.3718	0.182227
2376	0.58	2376	0.572801					170	29.6685	0.16863
2378	0.57	2378	0.573985					170	29.9652	0.167098
2380	0.58	2380	0.572896					170	30.2619	0.176482
2382	0.57	2382	0.570047					170	30.5585	0.168438
2385	0.57	2385	0.563837					170	30.8552	0.156851
2387	0.57	2387	0.55621					170	31.1519	0.153787
2389	0.54	2389	0.547294					170	31.4486	0.152638
2391	0.54	2391	0.538745					170	31.7453	0.153979
2393	0.49	2393	0.533043					170	32.042	0.13837
2395	0.56	2395	0.531965					170	32.3386	0.136934
2397	0.54	2397	0.5336					170	32.6353	0.139136
2399	0.51	2399	0.538845					170	32.932	0.132816
2401	0.51	2401	0.547336					170	33.2287	0.11874
2403	0.6	2403	0.55807					170	33.5254	0.136168
2405	0.59	2405	0.565654					170	33.8221	0.133295
2408	0.58	2408	0.567046					170	34.1188	0.100259
2410	0.53	2410	0.564873					170	34.4154	0.12755
2414	0.56	2414	0.560894					190	0.296685	0.787705
2416	0.62	2416	0.553819					190	0.59337	0.774299
2418	0.51	2418	0.54534					190	0.890055	0.785598
2420	0.51	2420	0.539301					190	1.18674	0.789907
2422	0.53	2422	0.538863					190	1.48342	0.75802
2424	0.55	2424	0.543658					190	1.78011	0.795174
2426	0.55	2426	0.550142					190	2.07679	0.78014
2429	0.56	2429	0.558041					190	2.37348	0.775256
2431	0.55	2431	0.564902					190	2.67016	0.765393
2435	0.61	2435	0.569106					190	2.96685	0.769798
2437	0.57	2437	0.568497					190	3.26353	0.781672
2439	0.54	2439	0.564346					190	3.56022	0.765297
2441	0.58	2441	0.55746					190	3.8569	0.788662
2443	0.58	2443	0.547998					190	4.15359	0.756871
2445	0.51	2445	0.537104					190	4.45027	0.763382
2447	0.5	2447	0.531089					190	4.74696	0.76252
2449	0.52	2449	0.532249					190	5.04364	0.781768
2452	0.54	2452	0.539088					190	5.34033	0.783587
2456	0.55	2456	0.547774					190	5.63701	0.781193
2458	0.57	2458	0.555335					190	5.9337	0.769989
2460	0.57	2460	0.559396					190	6.23038	0.778033
2462	0.58	2462	0.560219					190	6.52707	0.791152
2464	0.53	2464	0.561184					190	6.82375	0.743081
2466	0.53	2466	0.56495					190	7.12044	0.778703
2468	0.59	2468	0.570989					190	7.41712	0.793737
2470	0.61	2470	0.57563					190	7.71381	0.778225
2473	0.6	2473	0.57495					190	8.01049	0.759648
2477	0.54	2477	0.57009					190	8.30718	0.747103
2479	0.54	2479	0.564032					190	8.60386	0.784736
2481	0.59	2481	0.557199					190	8.90055	0.7991
2483	0.58	2483	0.54991					190	9.19723	0.785406
2485	0.51	2485	0.542487					190	9.49391	0.779757
2487	0.5	2487	0.539734					190	9.7906	0.768553
2489	0.53	2489	0.541545					190	10.0873	0.770947
2491	0.6	2491	0.545079					190	10.384	0.76434
2495	0.55	2495	0.546738					190	10.6807	0.770468
2498	0.53	2498	0.546566					190	10.9773	0.794982
2500	0.51	2500	0.546081					190	11.274	0.77516
2502	0.58	2502	0.545535					190	11.5707	0.766925
2504	0.58	2504	0.541522					190	11.8674	0.787417
2506	0.52	2506	0.536187					190	12.1641	0.79278
2508	0.49	2508	0.532025					190	12.4608	0.787417
2510	0.53	2510	0.533386					190	12.7574	0.771905
2512	0.54	2512	0.538022					190	13.0541	0.767787
2516	0.57	2516	0.543866					190	13.3508	0.79661
2518	0.53	2518	0.549029					190	13.6475	0.794216
2520	0.56	2520	0.552487					190	13.9442	0.788567
2523	0.56	2523	0.553476					190	14.2409	0.791535
2525	0.56	2525	0.552611					190	14.5376	0.821795
2527	0.55	2527	0.549562					190	14.8342	0.843436
2529	0.54	2529	0.547685					190	15.1309	0.864311
2531	0.54	2531	0.547199					190	15.4276	0.993201
2533	0.55	2533	0.549325					190	15.7243	0.967251
2537	0.53	2537	0.554204					190	16.021	0.494877
2539	0.58	2539	0.558716					190	16.3177	0.28421
2541	0.58	2541	0.560409					190	16.6144	0.291583
2544	0.56	2544	0.557318					190	16.911	0.291679
2546	0.57	2546	0.551474					190	17.2077	0.282965
2548	0.51	2548	0.545264					190	17.5044	0.278943
2550	0.53	2550	0.541356					190	17.8011	0.290051
2552	0.54	2552	0.54116					190	18.0978	0.252514
2554	0.58	2554	0.542711					190	18.3945	0.239682
2558	0.52	2558	0.542481					190	18.6911	0.21737
2560	0.52	2560	0.543043					190	18.9878	0.198698
2562	0.56	2562	0.542339					190	19.2845	0.203581
2564	0.59	2564	0.538312					190	19.5812	0.183281
2566	0.5	2566	0.531717					190	19.8779	0.18443
2569	0.51	2569	0.526738					190	20.1746	0.183951
2571	0.51	2571	0.525749					190	20.4713	0.182132
2573	0.52	2573	0.527685					190	20.7679	0.19391
2577	0.57	2577	0.531065					190	21.0646	0.213253
2579	0.53	2579	0.534032					190	21.3613	0.196304
2581	0.52	2581	0.536595					190	21.658	0.189696
2583	0.51	2583	0.540841					190	21.9547	0.1851
2585	0.58	2585	0.545678					190	22.2514	0.189888
2587	0.56	2587	0.546857					190	22.548	0.186153
2589	0.56	2589	0.543138					190	22.8447	0.178397
2591	0.53	2591	0.535069					190	23.1414	0.199847
2594	0.52	2594	0.525897					190	23.4381	0.176961
2598	0.51	2598	0.518046					190	23.7348	0.182227
2600	0.5	2600	0.515198					190	24.0315	0.200613
2602	0.51	2602	0.517418					190	24.3282	0.196591
2604	0.52	2604	0.523091					190	24.6248	0.214402
2606	0.53	2606	0.530266					190	24.9215	0.191707
2608	0.55	2608	0.535649					190	25.2182	0.209614
2610	0.56	2610	0.538165					190	25.5149	0.214498
2612	0.52	2612	0.539011					190	25.8116	0.214498
2614	0.54	2614	0.541113					190	26.1083	0.211721
2619	0.52	2619	0.544536					190	26.405	0.187398
2621	0.55	2621	0.548745					190	26.7016	0.161352
2623	0.59	2623	0.549343					190	26.9983	0.170641
2625	0.59	2625	0.544399					190	27.295	0.184047
2627	0.49	2627	0.535506					190	27.5917	0.185483
2629	0.5	2629	0.528863					190	27.8884	0.154266
2631	0.51	2631	0.526957					190	28.1851	0.173226
2633	0.56	2633	0.528874					190	28.4817	0.165661
2635	0.56	2635	0.530918					190	28.7784	0.185483
2639	0.5	2639	0.533961					190	29.0751	0.181078
2642	0.49	2642	0.538739					190	29.3718	0.192952
2644	0.58	2644	0.547057					190	29.6685	0.169587
2646	0.59	2646	0.55331					190	29.9652	0.174279
2648	0.56	2648	0.554198					190	30.2619	0.16863
2650	0.51	2650	0.553499					190	30.5585	0.151776
2652	0.58	2652	0.552344					190	30.8552	0.153883
2654	0.57	2654	0.549106					190	31.1519	0.138562
2658	0.5	2658	0.544393					190	31.4486	0.147946
2660	0.56	2660	0.538449					190	31.7453	0.133008
2662	0.57	2662	0.53177					190	32.042	0.130135
2665	0.52	2665	0.520628					190	32.3386	0.140285
2667	0.46	2667	0.511593					190	32.6353	0.124677
2669	0.47	2669	0.50981					190	32.932	0.156947
2671	0.59	2671	0.511237					190	33.2287	0.129369
2673	0.49	2673	0.513528					190	33.5254	0.11807
2675	0.48	2675	0.516785					190	33.8221	0.112611
2679	0.54	2679	0.522605					190	34.1188	0.112037
2681	0.54	2681	0.527418					190	34.4154	0.116825
2683	0.54	2683	0.527751					210	0.296685	0.777363
2685	0.51	2685	0.525548					210	0.59337	0.79412
2688	0.55	2688	0.520148					210	0.890055	0.820262
2690	0.52	2690	0.511498					210	1.18674	0.794216
2692	0.48	2692	0.503747					210	1.48342	0.752849
2694	0.46	2694	0.500095					210	1.78011	0.797472
2696	0.52	2696	0.502664					210	2.07679	0.79594
2700	0.52	2700	0.507998					210	2.37348	0.781672
2702	0.51	2702	0.514299					210	2.67016	0.782821
2704	0.49	2704	0.521202					210	2.96685	0.773628
2706	0.55	2706	0.527052					210	3.26353	0.777267
2708	0.57	2708	0.527946					210	3.56022	0.773149
2710	0.52	2710	0.523405					210	3.8569	0.770468
2713	0.5	2713	0.517803					210	4.15359	0.788279
2715	0.5	2715	0.514275					210	4.45027	0.789524
2717	0.51	2717	0.513481					210	4.74696	0.775256
2719	0.5	2719	0.51437					210	5.04364	0.782821
2721	0.56	2721	0.516139					210	5.34033	0.763765
2723	0.52	2723	0.516329					210	5.63701	0.79345
2725	0.49	2725	0.516886					210	5.9337	0.779757
2727	0.47	2727	0.522487					210	6.23038	0.778895
2729	0.56	2729	0.532877					210	6.52707	0.798525
2731	0.58	2731	0.542149					210	6.82375	0.752466
2733	0.54	2733	0.548502					210	7.12044	0.76185
2736	0.55	2736	0.551806					210	7.41712	0.778608
2740	0.55	2740	0.55212					210	7.71381	0.781385
2742	0.55	2742	0.549059					210	8.01049	0.764627
2744	0.57	2744	0.543333					210	8.30718	0.761467
2746	0.56	2746	0.534275					210	8.60386	0.770851
2748	0.48	2748	0.523405					210	8.90055	0.784449
2750	0.49	2750	0.51701					210	9.19723	0.732644
2752	0.54	2752	0.515607					210	9.49391	0.750838
2754	0.52	2754	0.516234					210	9.7906	0.767787
2756	0.48	2756	0.518307					210	10.0873	0.780906
2761	0.55	2761	0.521859					210	10.384	0.757828
2763	0.55	2763	0.523552					210	10.6807	0.794599
2765	0.5	2765	0.524061					210	10.9773	0.778416
2767	0.5	2767	0.525258					210	11.274	0.746625
2769	0.54	2769	0.527874					210	11.5707	0.81423
2771	0.55	2771	0.528869					210	11.8674	0.768362
2773	0.56	2773	0.525915					210	12.1641	0.783683
2775	0.48	2775	0.521084					210	12.4608	0.786843
2777	0.49	2777	0.516448					210	12.7574	0.781768
2782	0.56	2782	0.512611					210	13.0541	0.776309
2784	0.51	2784	0.509306					210	13.3508	0.786077
2786	0.49	2786	0.507223					210	13.6475	0.782055
2788	0.47	2788	0.511522					210	13.9442	0.768362
2790	0.51	2790	0.521622					210	14.2409	0.829934
2792	0.57	2792	0.53096					210	14.5376	0.835775
2794	0.55	2794	0.535915					210	14.8342	0.805133
2796	0.56	2796	0.53183					210	15.1309	0.854544
2798	0.55	2798	0.520119					210	15.4276	0.976061
2800	0.45	2800	0.506986					210	15.7243	0.961505
2803	0.48	2803	0.499449					210	16.021	0.504165
2805	0.49	2805	0.49971					210	16.3177	0.28239
2807	0.5	2807	0.505926					210	16.6144	0.272623
2809	0.54	2809	0.513742					210	16.911	0.290913
2811	0.54	2811	0.520409					210	17.2077	0.304797
2813	0.48	2813	0.524926					210	17.5044	0.294934
2815	0.54	2815	0.529491					210	17.8011	0.28871
2817	0.56	2817	0.533067					210	18.0978	0.259504
2821	0.53	2821	0.533576					210	18.3945	0.237767
2823	0.53	2823	0.532025					210	18.6911	0.198602
2825	0.53	2825	0.529781					210	18.9878	0.211338
2828	0.53	2828	0.526501					210	19.2845	0.204635
2830	0.52	2830	0.524156					210	19.5812	0.187686
2832	0.52	2832	0.523623					210	19.8779	0.187302
2834	0.51	2834	0.525388					210	20.1746	0.179738
2836	0.53	2836	0.527993					210	20.4713	0.17562
2838	0.55	2838	0.528935					210	20.7679	0.167098
2842	0.53	2842	0.52669					210	21.0646	0.197357
2844	0.54	2844	0.520675					210	21.3613	0.177727
2846	0.5	2846	0.5136					210	21.658	0.192282
2848	0.48	2848	0.508626					210	21.9547	0.191899
2851	0.51	2851	0.50807					210	22.2514	0.186345
2853	0.51	2853	0.511912					210	22.548	0.196878
2855	0.52	2855	0.515672					210	22.8447	0.207603
2857	0.52	2857	0.517822					210	23.1414	0.197644
2859	0.53	2859	0.5164					210	23.4381	0.190271
2863	0.55	2863	0.509734					210	23.7348	0.206263
2865	0.47	2865	0.501936					210	24.0315	0.219573
2867	0.46	2867	0.49669					210	24.3282	0.209518
2869	0.5	2869	0.496909					210	24.6248	0.209901
2871	0.5	2871	0.499858					210	24.9215	0.214594
2874	0.54	2874	0.502054					210	25.2182	0.216317
2876	0.49	2876	0.502896					210	25.5149	0.213827
2878	0.49	2878	0.504304					210	25.8116	0.202432
2880	0.49	2880	0.507727					210	26.1083	0.223691
2884	0.52	2884	0.514618					210	26.405	0.20406
2886	0.52	2886	0.52193					210	26.7016	0.193718
2888	0.56	2888	0.527123					210	26.9983	0.180121
2890	0.52	2890	0.526733					210	27.295	0.184526
2892	0.53	2892	0.52341					210	27.5917	0.183568
2894	0.53	2894	0.518236					210	27.8884	0.181461
2897	0.5	2897	0.514884					210	28.1851	0.187973
2899	0.46	2899	0.514997					210	28.4817	0.182419
2903	0.55	2903	0.519349					210	28.7784	0.190846
2905	0.55	2905	0.521907					210	29.0751	0.203486
2907	0.54	2907	0.520704					210	29.3718	0.201666
2909	0.49	2909	0.518064					210	29.6685	0.182227
2911	0.5	2911	0.517004					210	29.9652	0.193239
2913	0.5	2913	0.517898					210	30.2619	0.184813
2915	0.55	2915	0.519615					210	30.5585	0.192186
2918	0.56	2918	0.517413					210	30.8552	0.184909
2920	0.49	2920	0.511255					210	31.1519	0.165565
2924	0.48	2924	0.504565					210	31.4486	0.171024
2926	0.5	2926	0.500847					210	31.7453	0.161256
2928	0.5	2928	0.498964					210	32.042	0.169779
2930	0.5	2930	0.498964					210	32.3386	0.136264
2932	0.51	2932	0.499757					210	32.6353	0.159341
2934	0.5	2934	0.500533					210	32.932	0.158671
2936	0.47	2936	0.502706					210	33.2287	0.149478
2939	0.52	2939	0.507247					210	33.5254	0.153596
2941	0.52	2941	0.512439					210	33.8221	0.137125
2945	0.52	2945	0.516329					210	34.1188	0.135402
2947	0.52	2947	0.518402					210	34.4154	0.12755
2949	0.52	2949	0.519372					230	0.296685	0.80791
2951	0.52	2951	0.518792					230	0.59337	0.778416
2953	0.52	2953	0.517632					230	0.890055	0.768649
2955	0.51	2955	0.516353					230	1.18674	0.79843
2957	0.52	2957	0.514855					230	1.48342	0.771713
2959	0.52	2959	0.513286					230	1.78011	0.791056
2964	0.5	2964	0.511545					230	2.07679	0.784066
2966	0.51	2966	0.51058					230	2.37348	0.763095
2968	0.51	2968	0.510314					230	2.67016	0.787992
2970	0.52	2970	0.509929					230	2.96685	0.766829
2972	0.5	2972	0.509444					230	3.26353	0.760126
2974	0.51	2974	0.509372					230	3.56022	0.801207
2976	0.51	2976	0.509686					230	3.8569	0.776884
2978	0.51	2978	0.510533					230	4.15359	0.756871
2980	0.51	2980	0.511835					230	4.45027	0.781385
2985	0.51	2985	0.513671					230	4.74696	0.78713
2987	0.52	2987	0.515435					230	5.04364	0.754477
2989	0.52	2989	0.516424					230	5.34033	0.784449
2991	0.52	2991	0.516377					230	5.63701	0.750551
2993	0.51	2993	0.515506					230	5.9337	0.762999
2995	0.52	2995	0.514227					230	6.23038	0.784832
2997	0.51	2997	0.512729					230	6.52707	0.752178
2999	0.51	2999	0.511474					230	6.82375	0.784162
3001	0.51	3001	0.510628					230	7.12044	0.750072
3005	0.51	3005	0.510266					230	7.41712	0.768362
3008	0.51	3008	0.51					230	7.71381	0.766063
3010	0.51	3010	0.510266					230	8.01049	0.786747
3012	0.51	3012	0.510894					230	8.30718	0.769223
3014	0.51	3014	0.511835					230	8.60386	0.768457
3016	0.51	3016	0.51331					230	8.90055	0.766542
3018	0.52	3018	0.514855					230	9.19723	0.755626
3020	0.52	3020	0.516063					230	9.49391	0.768362
3022	0.51	3022	0.51698					230	9.7906	0.769032
3026	0.52	3026	0.517632					230	10.0873	0.77947
3028	0.52	3028	0.517632					230	10.384	0.773341
3031	0.52	3031	0.516377					230	10.6807	0.788758
3033	0.52	3033	0.513695					230	10.9773	0.771043
3035	0.51	3035	0.509734					230	11.274	0.766351
3037	0.5	3037	0.505411					230	11.5707	0.754572
3039	0.5	3039	0.501788					230	11.8674	0.783013
3041	0.5	3041	0.499591					230	12.1641	0.772192
3045	0.49	3045	0.498768					230	12.4608	0.785406
3047	0.5	3047	0.499372					230	12.7574	0.781863
3049	0.5	3049	0.500894					230	13.0541	0.785885
3052	0.51	3052	0.502392					230	13.3508	0.777554
3054	0.5	3054	0.503405					230	13.6475	0.799579
3056	0.5	3056	0.504251					230	13.9442	0.816336
3058	0.51	3058	0.504589					230	14.2409	0.830125
3060	0.51	3060	0.503961					230	14.5376	0.823231
3062	0.5	3062	0.502416					230	14.8342	0.841808
3066	0.5	3066	0.500894					230	15.1309	0.840755
3068	0.5	3068	0.499686					230	15.4276	0.926458
3070	0.49	3070	0.499349					230	15.7243	0.997415
3073	0.5	3073	0.5					230	16.021	0.660442
3075	0.51	3075	0.501184					230	16.3177	0.317725
3077	0.5	3077	0.502102					230	16.6144	0.289476
3079	0.5	3079	0.503043					230	16.911	0.306904
3081	0.5	3081	0.504565					230	17.2077	0.327971
3083	0.51	3083	0.506329					230	17.5044	0.32979
3087	0.51	3087	0.507898					230	17.8011	0.299627
3089	0.51	3089	0.50884					230	18.0978	0.27291
3091	0.51	3091	0.509106					230	18.3945	0.239108
3093	0.51	3093	0.508792					230	18.6911	0.229915
3096	0.51	3096	0.508165					230	18.9878	0.243225
3098	0.5	3098	0.507874					230	19.2845	0.230394
3100	0.51	3100	0.508165					230	19.5812	0.192473
3102	0.51	3102	0.508792					230	19.8779	0.210667
3106	0.51	3106	0.509639					230	20.1746	0.206263
3108	0.51	3108	0.510361					230	20.4713	0.205401
3110	0.51	3110	0.511208					230	20.7679	0.216413
3112	0.51	3112	0.511835					230	21.0646	0.214115
3114	0.52	3114	0.512126					230	21.3613	0.21536
3116	0.51	3116	0.511569					230	21.658	0.218232
3118	0.51	3118	0.51058					230	21.9547	0.24064
3121	0.51	3121	0.509153					230	22.2514	0.223882
3123	0.51	3123	0.50807					230	22.548	0.231543
3127	0.5	3127	0.507294					230	22.8447	0.241118
3129	0.51	3129	0.507803					230	23.1414	0.226659
3131	0.5	3131	0.50913					230	23.4381	0.235948
3133	0.52	3133	0.51087					230	23.7348	0.252514
3135	0.51	3135	0.512197					230	24.0315	0.251077
3137	0.52	3137	0.512706					230	24.3282	0.239299
3139	0.51	3139	0.512197					230	24.6248	0.236426
3141	0.51	3141	0.511474					230	24.9215	0.230681
3144	0.51	3144	0.510628					230	25.2182	0.215743
3148	0.51	3148	0.510799					230	25.5149	0.225797
3150	0.51	3150	0.511255					230	25.8116	0.22867
3152	0.51	3152	0.512416					230	26.1083	0.222254
3154	0.51	3154	0.513937					230	26.405	0.219286
3156	0.53	3156	0.515411					230	26.7016	0.214306
3158	0.51	3158	0.516667					230	26.9983	0.232883
3160	0.51	3160	0.518455					230	27.295	0.233745
3162	0.52	3162	0.520989					230	27.5917	0.220147
3165	0.53	3165	0.523333					230	27.8884	0.233554
3169	0.53	3169	0.524275					230	28.1851	0.235564
3171	0.53	3171	0.523428					230	28.4817	0.231734
3173	0.52	3173	0.520941					230	28.7784	0.236714
3175	0.51	3175	0.517874					230	29.0751	0.240257
3177	0.52	3177	0.514589					230	29.3718	0.25012
3179	0.51	3179	0.511741					230	29.6685	0.261515
3181	0.51	3181	0.509059					230	29.9652	0.261228
3183	0.51	3183	0.506957					230	30.2619	0.245332
3187	0.49	3187	0.506015					230	30.5585	0.241693
3190	0.51	3190	0.506329					230	30.8552	0.252418
3192	0.51	3192	0.507318					230	31.1519	0.231543
3194	0.51	3194	0.507851					230	31.4486	0.208273
3196	0.51	3196	0.507365					230	31.7453	0.228
3198	0.51	3198	0.506063					230	32.042	0.198506
3200	0.5	3200	0.504204					230	32.3386	0.202241
3202	0.5	3202	0.502729					230	32.6353	0.203581
3204	0.5	3204	0.502102					230	32.932	0.186919
3208	0.5	3208	0.502102					230	33.2287	0.196016
3210	0.51	3210	0.502126					230	33.5254	0.175524
3213	0.5	3213	0.501835					230	33.8221	0.161352
3215	0.5	3215	0.501474					230	34.1188	0.161639
3217	0.5	3217	0.501522					230	34.4154	0.153308
3219	0.5	3219	0.502368					250	0.296685	0.771617
3221	0.5	3221	0.503671					250	0.59337	0.768745
3223	0.51	3223	0.505169					250	0.890055	0.773724
3225	0.51	3225	0.505796					250	1.18674	0.773628
3229	0.51	3229	0.505169					250	1.48342	0.799291
3231	0.5	3231	0.503671					250	1.78011	0.754572
3233	0.5	3233	0.502102					250	2.07679	0.772862
3236	0.5	3236	0.500628					250	2.37348	0.759552
3238	0.5	3238	0.499372					250	2.67016	0.76568
3240	0.5	3240	0.497898					250	2.96685	0.773437
3242	0.5	3242	0.496329					250	3.26353	0.771809
3244	0.49	3244	0.494831					250	3.56022	0.790003
3246	0.49	3246	0.494204					250	3.8569	0.745188
3250	0.49	3250	0.494831					250	4.15359	0.741741
3252	0.5	3252	0.496329					250	4.45027	0.760701
3254	0.5	3254	0.497898					250	4.74696	0.77698
3256	0.5	3256	0.499372					250	5.04364	0.775735
3258	0.5	3258	0.500095					250	5.34033	0.784449
3261	0.5	3261	0.500847					250	5.63701	0.761467
3263	0.5	3263	0.501522					250	5.9337	0.737336
3265	0.51	3265	0.502126					250	6.23038	0.745954
3269	0.49	3269	0.502753					250	6.52707	0.761659
3271	0.51	3271	0.503333					250	6.82375	0.766638
3273	0.51	3273	0.503647					250	7.12044	0.762042
3275	0.5	3275	0.503576					250	7.41712	0.764244
3277	0.5	3277	0.503405					250	7.71381	0.776884
3279	0.5	3279	0.503937					250	8.01049	0.767212
3281	0.51	3281	0.504227					250	8.30718	0.757158
3284	0.51	3284	0.503961					250	8.60386	0.774873
3286	0.5	3286	0.500646					250	8.90055	0.765776
3290	0.5	3290	0.49379					250	9.19723	0.762712
3292	0.5	3292	0.481978					250	9.49391	0.755339
3294	0.5	3294	0.464831					250	9.7906	0.761084
3296	0.41	3296	0.445435					250	10.0873	0.759456
								250	10.384	0.776022
								250	10.6807	0.739826
								250	10.9773	0.7675
								250	11.274	0.793546
								250	11.5707	0.767308
								250	11.8674	0.768457
								250	12.1641	0.762903
								250	12.4608	0.803122
								250	12.7574	0.768553
								250	13.0541	0.774586
								250	13.3508	0.788471
								250	13.6475	0.77382
								250	13.9442	0.800919
								250	14.2409	0.826487
								250	14.5376	0.804367
								250	14.8342	0.832998
								250	15.1309	0.834435
								250	15.4276	0.910562
								250	15.7243	0.987073
								250	16.021	0.675381
								250	16.3177	0.318587
								250	16.6144	0.266877
								250	16.911	0.26343
								250	17.2077	0.269176
								250	17.5044	0.278177
								250	17.8011	0.267069
								250	18.0978	0.243704
								250	18.3945	0.200804
								250	18.6911	0.180025
								250	18.9878	0.172843
								250	19.2845	0.170066
								250	19.5812	0.17313
								250	19.8779	0.175333
								250	20.1746	0.158575
								250	20.4713	0.155894
								250	20.7679	0.174662
								250	21.0646	0.150053
								250	21.3613	0.198315
								250	21.658	0.188643
								250	21.9547	0.205401
								250	22.2514	0.213636
								250	22.548	0.227521
								250	22.8447	0.240448
								250	23.1414	0.247534
								250	23.4381	0.245619
								250	23.7348	0.252418
								250	24.0315	0.271282
								250	24.3282	0.239012
								250	24.6248	0.234032
								250	24.9215	0.235756
								250	25.2182	0.220339
								250	25.5149	0.227521
								250	25.8116	0.22168
								250	26.1083	0.241885
								250	26.405	0.247151
								250	26.7016	0.260653
								250	26.9983	0.242938
								250	27.295	0.244278
								250	27.5917	0.249162
								250	27.8884	0.242172
								250	28.1851	0.25462
								250	28.4817	0.255769
								250	28.7784	0.287753
								250	29.0751	0.274059
								250	29.3718	0.289763
								250	29.6685	0.279326
								250	29.9652	0.277985
								250	30.2619	0.266686
								250	30.5585	0.251748
								250	30.8552	0.267835
								250	31.1519	0.248588
								250	31.4486	0.247247
								250	31.7453	0.234511
								250	32.042	0.233937
								250	32.3386	0.215264
								250	32.6353	0.219094
								250	32.932	0.202911
								250	33.2287	0.189313
								250	33.5254	0.173992
								250	33.8221	0.181557
								250	34.1188	0.180312
								250	34.4154	0.142296
								270	0.296685	0.799196
								270	0.59337	0.775831
								270	0.890055	0.777937
								270	1.18674	0.79527
								270	1.48342	0.781576
								270	1.78011	0.752466
								270	2.07679	0.777937
								270	2.37348	0.776022
								270	2.67016	0.762808
								270	2.96685	0.779086
								270	3.26353	0.772
								270	3.56022	0.78148
								270	3.8569	0.781385
								270	4.15359	0.810878
								270	4.45027	0.794887
								270	4.74696	0.774969
								270	5.04364	0.771234
								270	5.34033	0.780331
								270	5.63701	0.766829
								270	5.9337	0.777459
								270	6.23038	0.77382
								270	6.52707	0.772
								270	6.82375	0.765968
								270	7.12044	0.769702
								270	7.41712	0.760797
								270	7.71381	0.785119
								270	8.01049	0.732165
								270	8.30718	0.749785
								270	8.60386	0.780331
								270	8.90055	0.783013
								270	9.19723	0.782534
								270	9.49391	0.763382
								270	9.7906	0.770947
								270	10.0873	0.769702
								270	10.384	0.77449
								270	10.6807	0.774873
								270	10.9773	0.75553
								270	11.274	0.779182
								270	11.5707	0.776118
								270	11.8674	0.783683
								270	12.1641	0.763382
								270	12.4608	0.811453
								270	12.7574	0.799674
								270	13.0541	0.794216
								270	13.3508	0.776405
								270	13.6475	0.799291
								270	13.9442	0.801015
								270	14.2409	0.807431
								270	14.5376	0.838361
								270	14.8342	0.827444
								270	15.1309	0.871876
								270	15.4276	0.941875
								270	15.7243	0.955377
								270	16.021	0.64809
								270	16.3177	0.357656
								270	16.6144	0.306521
								270	16.911	0.282294
								270	17.2077	0.289668
								270	17.5044	0.303936
								270	17.8011	0.251269
								270	18.0978	0.258834
								270	18.3945	0.233841
								270	18.6911	0.202049
								270	18.9878	0.191133
								270	19.2845	0.20655
								270	19.5812	0.191324
								270	19.8779	0.21737
								270	20.1746	0.183089
								270	20.4713	0.188547
								270	20.7679	0.187015
								270	21.0646	0.181078
								270	21.3613	0.184717
								270	21.658	0.220626
								270	21.9547	0.203581
								270	22.2514	0.229244
								270	22.548	0.223978
								270	22.8447	0.252992
								270	23.1414	0.243991
								270	23.4381	0.237767
								270	23.7348	0.252226
								270	24.0315	0.232309
								270	24.3282	0.251939
								270	24.6248	0.232213
								270	24.9215	0.217945
								270	25.2182	0.230777
								270	25.5149	0.227329
								270	25.8116	0.209997
								270	26.1083	0.226851
								270	26.405	0.232788
								270	26.7016	0.217945
								270	26.9983	0.194772
								270	27.295	0.230585
								270	27.5917	0.226372
								270	27.8884	0.228478
								270	28.1851	0.232979
								270	28.4817	0.239395
								270	28.7784	0.245428
								270	29.0751	0.251652
								270	29.3718	0.258451
								270	29.6685	0.254812
								270	29.9652	0.256727
								270	30.2619	0.266207
								270	30.5585	0.255961
								270	30.8552	0.228095
								270	31.1519	0.249928
								270	31.4486	0.236331
								270	31.7453	0.230968
								270	32.042	0.226659
								270	32.3386	0.238437
								270	32.6353	0.223212
								270	32.932	0.183281
								270	33.2287	0.189601
								270	33.5254	0.192856
								270	33.8221	0.194963
								270	34.1188	0.179833
								270	34.4154	0.171981
								290	0.296685	0.746433
								290	0.59337	0.771522
								290	0.890055	0.784449
								290	1.18674	0.766159
								290	1.48342	0.762616
								290	1.78011	0.742124
								290	2.07679	0.762233
								290	2.37348	0.787034
								290	2.67016	0.753519
								290	2.96685	0.766638
								290	3.26353	0.771522
								290	3.56022	0.77516
								290	3.8569	0.776405
								290	4.15359	0.764244
								290	4.45027	0.74988
								290	4.74696	0.771713
								290	5.04364	0.730633
								290	5.34033	0.73341
								290	5.63701	0.75936
								290	5.9337	0.765297
								290	6.23038	0.759073
								290	6.52707	0.754955
								290	6.82375	0.747965
								290	7.12044	0.772575
								290	7.41712	0.733314
								290	7.71381	0.749402
								290	8.01049	0.764723
								290	8.30718	0.739443
								290	8.60386	0.773149
								290	8.90055	0.752753
								290	9.19723	0.746242
								290	9.49391	0.747008
								290	9.7906	0.752657
								290	10.0873	0.749114
								290	10.384	0.754668
								290	10.6807	0.774969
								290	10.9773	0.775831
								290	11.274	0.758307
								290	11.5707	0.759265
								290	11.8674	0.776788
								290	12.1641	0.770564
								290	12.4608	0.799483
								290	12.7574	0.758499
								290	13.0541	0.788567
								290	13.3508	0.791822
								290	13.6475	0.783779
								290	13.9442	0.79843
								290	14.2409	0.801398
								290	14.5376	0.82122
								290	14.8342	0.827731
								290	15.1309	0.863449
								290	15.4276	0.962559
								290	15.7243	0.910658
								290	16.021	0.61783
								290	16.3177	0.37901
								290	16.6144	0.282869
								290	16.911	0.231638
								290	17.2077	0.204826
								290	17.5044	0.165374
								290	17.8011	0.121613
								290	18.0978	0.125251
								290	18.3945	0.101216
								290	18.6911	0.13071
								290	18.9878	0.133678
								290	19.2845	0.140668
								290	19.5812	0.144882
								290	19.8779	0.140477
								290	20.1746	0.139041
								290	20.4713	0.139711
								290	20.7679	0.160107
								290	21.0646	0.142967
								290	21.3613	0.152734
								290	21.658	0.147754
								290	21.9547	0.170162
								290	22.2514	0.180887
								290	22.548	0.188069
								290	22.8447	0.185292
								290	23.1414	0.223307
								290	23.4381	0.223116
								290	23.7348	0.206646
								290	24.0315	0.193623
								290	24.3282	0.217754
								290	24.6248	0.208369
								290	24.9215	0.216126
								290	25.2182	0.209806
								290	25.5149	0.22302
								290	25.8116	0.215838
								290	26.1083	0.224457
								290	26.405	0.193335
								290	26.7016	0.212774
								290	26.9983	0.210476
								290	27.295	0.227329
								290	27.5917	0.227617
								290	27.8884	0.237001
								290	28.1851	0.251077
								290	28.4817	0.254237
								290	28.7784	0.265345
								290	29.0751	0.276932
								290	29.3718	0.258259
								290	29.6685	0.265632
								290	29.9652	0.262281
								290	30.2619	0.265249
								290	30.5585	0.253758
								290	30.8552	0.26659
								290	31.1519	0.262664
								290	31.4486	0.263526
								290	31.7453	0.228
								290	32.042	0.234032
								290	32.3386	0.243991
								290	32.6353	0.229244
								290	32.932	0.196591
								290	33.2287	0.205688
								290	33.5254	0.196591
								290	33.8221	0.180599
								290	34.1188	0.177631
								290	34.4154	0.171024
								310	0.296685	0.776022
								310	0.59337	0.797951
								310	0.890055	0.790194
								310	1.18674	0.785981
								310	1.48342	0.765585
								310	1.78011	0.74356
								310	2.07679	0.776597
								310	2.37348	0.793163
								310	2.67016	0.773149
								310	2.96685	0.819784
								310	3.26353	0.785502
								310	3.56022	0.774107
								310	3.8569	0.746529
								310	4.15359	0.794791
								310	4.45027	0.773724
								310	4.74696	0.778129
								310	5.04364	0.7562
								310	5.34033	0.750742
								310	5.63701	0.765489
								310	5.9337	0.763957
								310	6.23038	0.765968
								310	6.52707	0.75486
								310	6.82375	0.778895
								310	7.12044	0.763095
								310	7.41712	0.780236
								310	7.71381	0.749689
								310	8.01049	0.781002
								310	8.30718	0.800824
								310	8.60386	0.755817
								310	8.90055	0.788088
								310	9.19723	0.758115
								310	9.49391	0.763382
								310	9.7906	0.779278
								310	10.0873	0.789141
								310	10.384	0.77066
								310	10.6807	0.788662
								310	10.9773	0.781576
								310	11.274	0.753998
								310	11.5707	0.79096
								310	11.8674	0.795174
								310	12.1641	0.767404
								310	12.4608	0.77832
								310	12.7574	0.798525
								310	13.0541	0.79728
								310	13.3508	0.763957
								310	13.6475	0.785406
								310	13.9442	0.797664
								310	14.2409	0.824667
								310	14.5376	0.827923
								310	14.8342	0.842861
								310	15.1309	0.873121
								310	15.4276	0.960643
								310	15.7243	0.952313
								310	16.021	0.634492
								310	16.3177	0.422197
								310	16.6144	0.322034
								310	16.911	0.237863
								310	17.2077	0.209901
								310	17.5044	0.167193
								310	17.8011	0.164704
								310	18.0978	0.144211
								310	18.3945	0.131667
								310	18.6911	0.148042
								310	18.9878	0.157522
								310	19.2845	0.171024
								310	19.5812	0.179163
								310	19.8779	0.186153
								310	20.1746	0.16997
								310	20.4713	0.193335
								310	20.7679	0.192952
								310	21.0646	0.181844
								310	21.3613	0.197644
								310	21.658	0.176769
								310	21.9547	0.189409
								310	22.2514	0.218711
								310	22.548	0.221871
								310	22.8447	0.247055
								310	23.1414	0.241023
								310	23.4381	0.226563
								310	23.7348	0.238246
								310	24.0315	0.219477
								310	24.3282	0.217945
								310	24.6248	0.207986
								310	24.9215	0.215264
								310	25.2182	0.222924
								310	25.5149	0.21536
								310	25.8116	0.21919
								310	26.1083	0.226084
								310	26.405	0.236905
								310	26.7016	0.224074
								310	26.9983	0.228191
								310	27.295	0.225606
								310	27.5917	0.230681
								310	27.8884	0.21737
								310	28.1851	0.232021
								310	28.4817	0.237384
								310	28.7784	0.263334
								310	29.0751	0.256248
								310	29.3718	0.259791
								310	29.6685	0.261228
								310	29.9652	0.275017
								310	30.2619	0.23882
								310	30.5585	0.268026
								310	30.8552	0.285646
								310	31.1519	0.256919
								310	31.4486	0.255769
								310	31.7453	0.253663
								310	32.042	0.233075
								310	32.3386	0.24514
								310	32.6353	0.234128
								310	32.932	0.221488
								310	33.2287	0.209423
								310	33.5254	0.197357
								310	33.8221	0.215934
								310	34.1188	0.190271
								310	34.4154	0.191899
								330	0.296685	0.781863
								330	0.59337	0.779565
								330	0.890055	0.770181
								330	1.18674	0.781672
								330	1.48342	0.781385
								330	1.78011	0.776022
								330	2.07679	0.763574
								330	2.37348	0.796802
								330	2.67016	0.78081
								330	2.96685	0.798717
								330	3.26353	0.765393
								330	3.56022	0.785502
								330	3.8569	0.766446
								330	4.15359	0.799579
								330	4.45027	0.78263
								330	4.74696	0.75237
								330	5.04364	0.780331
								330	5.34033	0.752945
								330	5.63701	0.778225
								330	5.9337	0.779374
								330	6.23038	0.780044
								330	6.52707	0.755339
								330	6.82375	0.765585
								330	7.12044	0.778512
								330	7.41712	0.770277
								330	7.71381	0.77133
								330	8.01049	0.753902
								330	8.30718	0.752657
								330	8.60386	0.760797
								330	8.90055	0.782438
								330	9.19723	0.789524
								330	9.49391	0.792397
								330	9.7906	0.793929
								330	10.0873	0.779948
								330	10.384	0.789141
								330	10.6807	0.777171
								330	10.9773	0.797376
								330	11.274	0.78464
								330	11.5707	0.778033
								330	11.8674	0.774873
								330	12.1641	0.785215
								330	12.4608	0.803409
								330	12.7574	0.780331
								330	13.0541	0.786747
								330	13.3508	0.808484
								330	13.6475	0.802356
								330	13.9442	0.807144
								330	14.2409	0.824571
								330	14.5376	0.846213
								330	14.8342	0.84401
								330	15.1309	0.875515
								330	15.4276	0.940917
								330	15.7243	0.981231
								330	16.021	0.665901
								330	16.3177	0.410418
								330	16.6144	0.34808
								330	16.911	0.270899
								330	17.2077	0.226851
								330	17.5044	0.204922
								330	17.8011	0.200996
								330	18.0978	0.148521
								330	18.3945	0.141817
								330	18.6911	0.14967
								330	18.9878	0.149765
								330	19.2845	0.20023
								330	19.5812	0.173896
								330	19.8779	0.172556
								330	20.1746	0.19458
								330	20.4713	0.199176
								330	20.7679	0.18443
								330	21.0646	0.191516
								330	21.3613	0.19956
								330	21.658	0.191899
								330	21.9547	0.218807
								330	22.2514	0.21986
								330	22.548	0.254237
								330	22.8447	0.245811
								330	23.1414	0.243991
								330	23.4381	0.264771
								330	23.7348	0.260462
								330	24.0315	0.262568
								330	24.3282	0.250886
								330	24.6248	0.251652
								330	24.9215	0.241214
								330	25.2182	0.240831
								330	25.5149	0.23882
								330	25.8116	0.239491
								330	26.1083	0.232021
								330	26.405	0.230777
								330	26.7016	0.234894
								330	26.9983	0.255961
								330	27.295	0.255769
								330	27.5917	0.230968
								330	27.8884	0.241214
								330	28.1851	0.255674
								330	28.4817	0.239012
								330	28.7784	0.237097
								330	29.0751	0.262472
								330	29.3718	0.251365
								330	29.6685	0.257397
								330	29.9652	0.246289
								330	30.2619	0.271665
								330	30.5585	0.269846
								330	30.8552	0.258163
								330	31.1519	0.249832
								330	31.4486	0.238054
								330	31.7453	0.26027
								330	32.042	0.217179
								330	32.3386	0.202432
								330	32.6353	0.232404
								330	32.932	0.198793
								330	33.2287	0.194867
								330	33.5254	0.189505
								330	33.8221	0.199847
								330	34.1188	0.178301
								330	34.4154	0.180408
								350	0.296685	0.808101
								350	0.59337	0.793259
								350	0.890055	0.799004
								350	1.18674	0.801207
								350	1.48342	0.791918
								350	1.78011	0.796706
								350	2.07679	0.767787
								350	2.37348	0.796036
								350	2.67016	0.786939
								350	2.96685	0.76118
								350	3.26353	0.77066
								350	3.56022	0.789141
								350	3.8569	0.774777
								350	4.15359	0.793259
								350	4.45027	0.76501
								350	4.74696	0.757158
								350	5.04364	0.755722
								350	5.34033	0.791535
								350	5.63701	0.786173
								350	5.9337	0.766638
								350	6.23038	0.748061
								350	6.52707	0.789811
								350	6.82375	0.765585
								350	7.12044	0.783874
								350	7.41712	0.750742
								350	7.71381	0.75936
[truncated: 16,678 more rows]

## Sheet: Fig S3
Raw Voltage Data		Spectrum a			Spectrum b			Spectrum c			Spectrum d			Spectrum e
Time (s)	Voltage (mV)	Energy (eV)	Intensity	Normalized L edges	Energy (eV)	Intensity	Normalized L edges	Energy (eV)	Intensity	Normalized L edges	Energy (eV)	Intensity	Normalized L edges	Energy (eV)	Intensity	Normalized L edges
0	0.45	703.1	-340.482	-0.0765171	724.9	20.156	0.0251059	687.5	-186.699	-0.159766	646.4	-81.2539	-0.110232	660.6	-169.547	-0.0141083
2	0.48	703.4	-229.512	-0.0515785	725.2	-38.3071	-0.0477146	687.8	59.9756	0.0513236	646.7	-166.282	-0.225584	660.9	-648.211	-0.0539389
4	0.49	703.7	-177.827	-0.0399634	725.5	-20.9431	-0.0260863	688.1	53.3843	0.0456831	647	-54.1558	-0.0734696	661.2	-786.945	-0.0654832
6	0.49	704	-61.1797	-0.013749	725.8	-11.085	-0.0138072	688.4	2.27832	0.00194965	647.3	39.1265	0.0530803	661.5	-1029.55	-0.0856712
8	0.49	704.3	-169.323	-0.0380523	726.1	-52.7339	-0.0656842	688.7	36.9062	0.0315822	647.6	-19.1035	-0.0259165	661.8	-943.043	-0.0784724
11	0.49	704.6	-571.501	-0.128434	726.4	32.9443	0.0410348	689	-58.4775	-0.0500416	647.9	-27.5122	-0.037324	662.1	-871.297	-0.0725023
13	0.49	704.9	-537.722	-0.120843	726.7	-17.8833	-0.0222751	689.3	-125.628	-0.107505	648.2	-28.9326	-0.039251	662.4	-1237.72	-0.102993
15	0.49	705.2	-113.231	-0.0254465	727	47.616	0.0593095	689.6	-168.042	-0.1438	648.5	0.635254	0.000861808	662.7	-917.027	-0.0763076
17	0.5	705.5	-19.5156	-0.00438578	727.3	-28.0574	-0.0349477	689.9	-131.971	-0.112933	648.8	-1.30713	-0.0017733	663	-123.188	-0.0102507
19	0.49	705.8	102.894	0.0231234	727.6	-58.4031	-0.0727457	690.2	-132.664	-0.113526	649.1	3.5708	0.00484427	663.3	256.184	0.0213175
21	0.49	706.1	-190.724	-0.0428616	727.9	-30.9231	-0.0385172	690.5	-133.622	-0.114346	649.4	18.437	0.0250123	663.6	463.676	0.0385833
23	0.48	706.4	-48.3809	-0.0108727	728.2	-62.2822	-0.0775774	690.8	-189.844	-0.162457	649.7	27.626	0.0374784	663.9	-264.289	-0.021992
25	0.49	706.7	-5.82324	-0.00130867	728.5	-2.81323	-0.0035041	691.1	-173.832	-0.148755	650	148.97	0.202098	664.2	-73.0391	-0.00607772
27	0.49	707	23.6943	0.00532487	728.8	-48.6851	-0.0606411	691.4	-45.832	-0.0392203	650.3	147.135	0.199609	664.5	-894.047	-0.0743953
29	0.49	707.3	-176.824	-0.039738	729.1	-22.562	-0.0281028	691.7	-77.5977	-0.0664035	650.6	153.956	0.208862	664.8	-3169.82	-0.263767
32	0.49	707.6	-306.137	-0.0687986	729.4	-45.446	-0.0566066	692	63.8721	0.0546579	650.9	80.0986	0.108665	665.1	-3701.87	-0.308039
34	0.5	707.9	-348.231	-0.0782586	729.7	-41.6685	-0.0519014	692.3	185.828	0.159021	651.2	6.06299	0.00822526	665.4	-948.984	-0.0789668
36	0.5	708.2	-289.614	-0.0650855	730	-65.731	-0.0818731	692.6	129.269	0.110621	651.5	3.84912	0.00522185	665.7	3.73828	0.000311069
38	0.49	708.5	-45.2822	-0.0101763	730.3	-42.2991	-0.0526868	692.9	103.197	0.0883097	651.8	-44.375	-0.0602007	666	227.895	0.0189635
40	0.49	708.8	95.5098	0.0214641	730.6	-27.0405	-0.0336811	693.2	39.6108	0.0338966	652.1	-70.4451	-0.0955683	666.3	-87.7227	-0.00729957
42	0.5	709.1	127.768	0.0287134	730.9	-47.4548	-0.0591087	693.5	67.5093	0.0577705	652.4	6.30786	0.00855747	666.6	-48.1992	-0.00401075
44	0.5	709.4	-50.5147	-0.0113522	731.2	-37.3745	-0.0465529	693.8	-164.106	-0.140433	652.7	-56.9507	-0.0772613	666.9	258.16	0.021482
46	0.5	709.7	-62.332	-0.014008	731.5	94.0322	0.117125	694.1	-86.7358	-0.0742234	653	-73.554	-0.0997859	667.2	-193.035	-0.0160628
48	0.49	710	-280.934	-0.0631346	731.8	113.267	0.141083	694.4	-29.3789	-0.0251407	653.3	-178.336	-0.241936	667.5	-716.012	-0.0595807
50	0.58	710.3	-299.074	-0.0672114	732.1	136.995	0.170638	694.7	-29.5347	-0.025274	653.6	-138.794	-0.188293	667.8	-2070.45	-0.172286
52	0.49	710.6	-141.502	-0.0318	732.4	91.8843	0.114449	695	51.543	0.0441074	653.9	-87.9316	-0.119291	668.1	-2584.44	-0.215056
55	0.48	710.9	-27.7158	-0.00622862	732.7	149.767	0.186547	695.3	56.8574	0.0486552	654.2	-83.9128	-0.113839	668.4	-1453.9	-0.120982
57	0.49	711.2	277.528	0.0623694	733	155.477	0.193659	695.6	-38.5928	-0.0330254	654.5	-62.905	-0.0853392	668.7	-530.523	-0.0441459
59	0.49	711.5	227.498	0.051126	733.3	119.349	0.148659	695.9	-119.305	-0.102094	654.8	-20.9092	-0.0283661	669	-95.3125	-0.00793113
61	0.49	711.8	47.4238	0.0106576	733.6	69.0469	0.0860034	696.2	-136.533	-0.116837	655.1	137.076	0.185963	669.3	355.742	0.029602
63	0.49	712.1	-174.434	-0.0392007	733.9	97.2405	0.121121	696.5	-109.273	-0.0935097	655.4	157.884	0.214191	669.6	153.324	0.0127584
65	0.5	712.4	-143.83	-0.0323232	734.2	100.927	0.125712	696.8	-117.779	-0.100788	655.7	52.1809	0.0707905	669.9	-644.641	-0.0536418
67	0.5	712.7	-171.009	-0.0384311	734.5	30.1069	0.0375006	697.1	-143.549	-0.122841	656	167.133	0.226739	670.2	-1141.68	-0.0950013
69	0.5	713	-478.977	-0.107641	734.8	96.4487	0.120135	697.4	-320.08	-0.273905	656.3	157.408	0.213545	670.5	-1159.66	-0.0964975
71	0.49	713.3	-262.725	-0.0590425	735.1	183.951	0.229126	697.7	-103.877	-0.0888918	656.6	-40.1621	-0.0544853	670.8	-1296.02	-0.107845
73	0.5	713.6	-254.023	-0.0570871	735.4	91.9473	0.114528	698	-105.686	-0.0904398	656.9	-16.0752	-0.0218082	671.1	-873.93	-0.0727214
75	0.5	713.9	-37.5957	-0.00844894	735.7	28.4373	0.0354209	698.3	-127.01	-0.108687	657.2	-26.3332	-0.0357246	671.4	-446.703	-0.037171
77	0.49	714.2	-32.6992	-0.00734855	736	-72.5774	-0.0904009	698.6	-163.097	-0.139569	657.5	38.3962	0.0520897	671.7	-306.629	-0.0255152
80	0.49	714.5	-318.597	-0.0715987	736.3	-32.5986	-0.0406042	698.9	-144.197	-0.123396	657.8	18.9512	0.0257098	672	-231.016	-0.0192232
82	0.49	714.8	-470.023	-0.105629	736.6	-59.4592	-0.0740612	699.2	-128.06	-0.109586	658.1	-26.5054	-0.0359581	672.3	-645.18	-0.0536866
84	0.49	715.1	-125.489	-0.0282014	736.9	44.3411	0.0552303	699.5	-87.1904	-0.0746124	658.4	-0.974609	-0.00132219	672.6	-560.574	-0.0466464
86	0.49	715.4	-175.243	-0.0393827	737.2	13.636	0.0169847	699.8	44.9199	0.0384398	658.7	-37.7869	-0.051263	672.9	-547.133	-0.045528
88	0.49	715.7	-116.027	-0.026075	737.5	-42.4087	-0.0528234	700.1	-27.9854	-0.0239482	659	-32.4426	-0.0440128	673.2	-566.152	-0.0471106
90	0.48	716	117.401	0.0263838	737.8	-125.126	-0.155854	700.4	-60.1519	-0.0514744	659.3	-7.10913	-0.0096445	673.5	-907.633	-0.0755259
92	0.5	716.3	205.538	0.0461909	738.1	-23.8489	-0.0297057	700.7	-94.084	-0.0805115	659.6	-48.4531	-0.0657332	673.8	-665.27	-0.0553583
94	0.49	716.6	79.6484	0.0178995	738.4	17.4233	0.0217021	701	-151.53	-0.129671	659.9	-75.6411	-0.102617	674.1	-758.762	-0.063138
96	0.49	716.9	52.2305	0.0117378	738.7	-55.144	-0.0686863	701.3	-89.2388	-0.0763653	660.2	2.99341	0.00406096	674.4	-509.102	-0.0423633
98	0.49	717.2	-2.98535	-0.000670903	739	6.28223	0.00782501	701.6	-157.959	-0.135172	660.5	122.117	0.165669	674.7	-52.5977	-0.00437675
101	0.49	717.5	178.275	0.0400641	739.3	63.3699	0.0789322	701.9	-79.1958	-0.0677711	660.8	127.231	0.172606	675	-186.855	-0.0155486
103	0.5	717.8	30.7393	0.00690808	739.6	106.785	0.13301	702.2	23.8066	0.0203723	661.1	31.3335	0.0425081	675.3	-269.965	-0.0224643
105	0.5	718.1	58.4219	0.0131292	739.9	157.528	0.196214	702.5	-66.4546	-0.0568679	661.4	-83.5747	-0.11338	675.6	-147.23	-0.0122513
107	0.49	718.4	-22.9229	-0.00515149	740.2	29.7656	0.0370754	702.8	-76.73	-0.065661	661.7	27.5071	0.0373171	675.9	392.656	0.0326737
109	0.5	718.7	-133.056	-0.0299018	740.5	0.997559	0.00124254	703.1	-26.7671	-0.0229057	662	-11.2541	-0.0152678	676.2	1173.08	0.0976141
111	0.49	719	-75.2207	-0.0169045	740.8	-86.1099	-0.107257	703.4	-12.0693	-0.0103282	662.3	-180.86	-0.245362	676.5	1306.75	0.108737
113	0.49	719.3	-109.931	-0.0247049	741.1	-59.8899	-0.0745976	703.7	9.11768	0.00780237	662.6	-123.811	-0.167966	676.8	403.871	0.0336069
115	0.49	719.6	-97.4141	-0.021892	741.4	-82.1753	-0.102356	704	49.2891	0.0421787	662.9	-101.604	-0.13784	677.1	-510.859	-0.0425096
117	0.49	719.9	-190.938	-0.0429097	741.7	-42.6335	-0.0531034	704.3	4.44922	0.00380738	663.2	-96.4075	-0.13079	677.4	-888.734	-0.0739533
119	0.49	720.2	-84.2383	-0.018931	742	45.9036	0.0571765	704.6	-155.905	-0.133414	663.5	-76.5547	-0.103857	677.7	-919.375	-0.0765029
121	0.49	720.5	21.6738	0.00487079	742.3	94.4346	0.117626	704.9	-218.52	-0.186997	663.8	-85.3789	-0.115828	678	-431.164	-0.035878
123	0.49	720.8	165.052	0.0370923	742.6	23.2937	0.0290141	705.2	-273.15	-0.233746	664.1	-71.3806	-0.0968375	678.3	192.504	0.0160186
126	0.49	721.1	143.898	0.0323383	742.9	26.6472	0.0331912	705.5	-43.5415	-0.0372602	664.4	-60.2251	-0.0817035	678.6	337.414	0.0280769
128	0.49	721.4	244.457	0.0549372	743.2	106.495	0.132647	705.8	54.8013	0.0468957	664.7	45.9187	0.0622949	678.9	564.777	0.0469962
130	0.49	721.7	272.229	0.0611786	743.5	106.17	0.132244	706.1	-27.3662	-0.0234184	665	128.553	0.174399	679.2	552.996	0.0460159
132	0.5	722	193.982	0.043594	743.8	141.673	0.176465	706.4	-102.297	-0.0875401	665.3	96.6775	0.131156	679.5	-177.547	-0.014774
134	0.58	722.3	186.189	0.0418424	744.1	37.1716	0.0463002	706.7	-66.9902	-0.0573263	665.6	-54.5418	-0.0739933	679.8	-73.2422	-0.00609462
136	0.49	722.6	37.1133	0.00834052	744.4	-90.1699	-0.112314	707	-84.6973	-0.0724789	665.9	-143.104	-0.19414	680.1	222.828	0.018542
138	0.49	722.9	82.7578	0.0185983	744.7	-174.516	-0.217374	707.3	-96.168	-0.0822949	666.2	-38.8442	-0.0526975	680.4	282.84	0.0235356
140	0.49	723.2	-28.1367	-0.00632321	745	-111.701	-0.139133	707.6	-215.898	-0.184753	666.5	-39.7602	-0.0539401	680.7	426.008	0.0354489
142	0.5	723.5	-18.3115	-0.00411518	745.3	-214.392	-0.267043	707.9	-63.6435	-0.0544624	666.8	11.6465	0.0158	681	319.027	0.0265469
144	0.48	723.8	230.986	0.0519099	745.6	-239.255	-0.298011	708.2	-7.40137	-0.00633365	667.1	-117.624	-0.159572	681.3	373.895	0.0311125
146	0.49	724.1	67.249	0.015113	745.9	-72.29	-0.090043	708.5	75.0796	0.0642487	667.4	-12.9033	-0.0175051	681.6	64.6172	0.00537692
149	0.46	724.4	-114.273	-0.0256808	746.2	39.169	0.048788	708.8	17.2954	0.0148004	667.7	25.6399	0.034784	681.9	-292.5	-0.0243395
151	0.5	724.7	-170.578	-0.0383343	746.5	71.9561	0.089627	709.1	-65.7485	-0.0562637	668	10.5066	0.0142536	682.2	-1189.38	-0.0989705
153	0.58	725	-77.4189	-0.0173985	746.8	96.2385	0.119873	709.4	-63.0566	-0.0539601	668.3	-8.46997	-0.0114907	682.5	-910.785	-0.0757882
155	0.5	725.3	-72.5342	-0.0163007	747.1	-35.1526	-0.0437853	709.7	77.3716	0.06621	668.6	-146.623	-0.198914	682.8	-288.957	-0.0240447
157	0.5	725.6	1.05176	0.000236363	747.4	-70.5471	-0.087872	710	-3.71191	-0.00317644	668.9	-249.453	-0.338417	683.1	-436.656	-0.036335
159	0.5	725.9	38.875	0.00873644	747.7	-48.1148	-0.0599307	710.3	-87.5571	-0.0749262	669.2	-79.6262	-0.108024	683.4	-677.809	-0.0564017
161	0.49	726.2	-25.0947	-0.00563958	748	13.312	0.0165812	710.6	-127.165	-0.10882	669.5	-57.9763	-0.0786527	683.7	-1013.73	-0.0843541
163	0.49	726.5	47.4033	0.010653	748.3	1.90064	0.00236739	710.9	-96.5352	-0.0826091	669.8	57.498	0.0780039	684	-231.559	-0.0192684
165	0.5	726.8	144.368	0.0324441	748.6	38.1501	0.047519	711.2	-173.918	-0.148829	670.1	73.2956	0.0994354	684.3	91.8555	0.00764347
167	0.5	727.1	-18.4414	-0.00414437	748.9	93.0613	0.115915	711.5	-26.564	-0.0227319	670.4	92.9163	0.126053	684.6	-409.492	-0.0340746
169	0.5	727.4	173.956	0.0390934	749.2	70.8003	0.0881874	711.8	122.279	0.104639	670.7	83.1936	0.112863	684.9	-1644.75	-0.136863
171	0.5	727.7	385.073	0.0865381	749.5	36.5335	0.0455053	712.1	126.358	0.10813	671	82.2952	0.111645	685.2	-1966.08	-0.163601
174	0.5	728	297.414	0.0668383	749.8	75.0952	0.093537	712.4	151.177	0.129369	671.3	-80.4473	-0.109138	685.5	-985.547	-0.0820092
176	0.49	728.3	300.718	0.0675808	750.1	163.985	0.204257	712.7	89.9824	0.0770016	671.6	-96.0317	-0.13028	685.8	-630.551	-0.0524693
178	0.49	728.6	250.496	0.0562944	750.4	57.8694	0.0720809	713	125.275	0.107203	671.9	-119.127	-0.161612	686.1	-914.676	-0.0761119
180	0.5	728.9	200.482	0.0450547	750.7	39.2488	0.0488875	713.3	52.0566	0.044547	672.2	25.102	0.0340543	686.4	-855.273	-0.0711689
182	0.5	729.2	247.947	0.0557216	751	-1.8772	-0.0023382	713.6	88.3257	0.0755839	672.5	177.488	0.240787	686.7	-1948.62	-0.162149
184	0.49	729.5	-9.12305	-0.00205024	751.3	-52.6748	-0.0656106	713.9	87.083	0.0745205	672.8	78.1977	0.106086	687	-2294.19	-0.190904
186	0.49	729.8	-254.227	-0.0571327	751.6	26.5217	0.0330349	714.2	124.328	0.106392	673.1	-23.4351	-0.0317928	687.3	-1601.2	-0.133239
188	0.5	730.1	-204.359	-0.045926	751.9	-34.2869	-0.042707	714.5	87.8081	0.075141	673.4	33.9216	0.0460193	687.6	-484.051	-0.0402788
190	0.5	730.4	-104.776	-0.0235466	752.2	17.2322	0.021464	714.8	-25.4697	-0.0217955	673.7	-21.231	-0.0288027	687.9	-105.344	-0.00876585
192	0.49	730.7	159.273	0.0357936	752.5	5.24683	0.00653534	715.1	-9.26123	-0.00792521	674	-8.89355	-0.0120653	688.2	9.60547	0.000799289
195	0.5	731	174.549	0.0392266	752.8	10.0894	0.0125671	715.4	-6.81543	-0.00583224	674.3	-30.5647	-0.0414651	688.5	-21.9727	-0.00182839
197	0.58	731.3	-65.4619	-0.0147114	753.1	-94.073	-0.117175	715.7	5.36719	0.00459292	674.6	-59.7458	-0.0810533	688.8	38.6211	0.00321373
199	0.5	731.6	275.998	0.0620255	753.4	-57.5737	-0.0717126	716	19.5415	0.0167225	674.9	7.89722	0.0107136	689.1	258.461	0.021507
201	0.5	731.9	187.424	0.04212	753.7	-33.7463	-0.0420337	716.3	132.452	0.113344	675.2	0.53125	0.000720712	689.4	-577.535	-0.0480578
203	0.59	732.2	65.0772	0.0146249	754	-0.925293	-0.00115253	716.6	120.85	0.103416	675.5	58.9875	0.0800246	689.7	-38.3633	-0.00319228
205	0.58	732.5	204.436	0.0459433	754.3	88.8921	0.110722	716.9	92.7358	0.0793579	675.8	48.1023	0.0652573	690	507.371	0.0422193
207	0.5	732.8	151.52	0.0340514	754.6	-42.9636	-0.0535146	717.2	151.362	0.129526	676.1	82.8733	0.112429	690.3	522.965	0.0435169
209	0.49	733.1	92.3232	0.0207479	754.9	3.84302	0.00478678	717.5	135.475	0.115931	676.4	17.9697	0.0243784	690.6	673.422	0.0560367
211	0.4	733.4	98.3477	0.0221018	755.2	17.3108	0.021562	717.8	220.826	0.18897	676.7	48.2222	0.0654199	690.9	339.43	0.0282446
213	0.5	733.7	52.3398	0.0117624	755.5	-48.2256	-0.0600688	718.1	212.416	0.181773	677	105.133	0.142628	691.2	99.9102	0.00831371
215	0.5	734	-63.4492	-0.014259	755.8	-20.2683	-0.0252458	718.4	104.993	0.0898465	677.3	131.367	0.178216	691.5	-378.734	-0.0315152
218	0.49	734.3	-68.5176	-0.0153981	756.1	11.3516	0.0141393	718.7	13.3076	0.0113879	677.6	128.758	0.174678	691.8	-170.141	-0.0141577
220	0.49	734.6	136.633	0.0307057	756.4	12.1323	0.0151118	719	70.3623	0.0602119	677.9	8.6416	0.0117235	692.1	228.633	0.019025
222	0.5	734.9	-43.248	-0.0097192	756.7	-41.0915	-0.0511828	719.3	106.155	0.0908414	678.2	-50.3196	-0.0682653	692.4	546.574	0.0454815
224	0.5	735.2	-59.4082	-0.0133509	757	-78.8206	-0.0981772	719.6	46.6831	0.0399486	678.5	-102.956	-0.139674	692.7	986.77	0.082111
226	0.49	735.5	-11.0986	-0.00249421	757.3	-97.0544	-0.120889	719.9	18.2031	0.0155772	678.8	-20.6008	-0.0279478	693	733.438	0.0610307
228	0.49	735.8	104.68	0.0235248	757.6	-72.6267	-0.0904623	720.2	0.210938	0.000180508	679.1	-34.0881	-0.0462452	693.3	75.3633	0.00627112
230	0.49	736.1	168.928	0.0379634	757.9	-4.7041	-0.00585933	720.5	-78.043	-0.0667846	679.4	-5.58569	-0.00757775	693.6	-726.238	-0.0604317
232	0.49	736.4	204.647	0.0459905	758.2	75.5466	0.0940993	720.8	-100.059	-0.0856242	679.7	-155.925	-0.211534	693.9	-628.895	-0.0523315
234	0.49	736.7	235.081	0.0528301	758.5	42.2925	0.0526786	721.1	41.1641	0.0352258	680	-142.107	-0.192787	694.2	-511.766	-0.042585
236	0.49	737	75.4971	0.0169666	758.8	-11.1331	-0.0138671	721.4	-72.374	-0.0619334	680.3	-56.7978	-0.077054	694.5	-294.375	-0.0244955
239	0.49	737.3	255.873	0.0575027	759.1	9.26977	0.0115462	721.7	-56.9248	-0.0487129	680.6	-62.832	-0.0852401	694.8	576.188	0.0479457
241	0.49	737.6	280.719	0.0630864	759.4	-62.8328	-0.0782632	722	-38.7363	-0.0331483	680.9	-27.3743	-0.0371369	695.1	178.922	0.0148884
243	0.49	737.9	115.789	0.0260215	759.7	-12.4399	-0.0154949	722.3	-32.0591	-0.0274343	681.2	-60.926	-0.0826544	695.4	126.902	0.0105598
245	0.49	738.2	-103.421	-0.0232419	760	-47.8852	-0.0596449	722.6	-26.394	-0.0225865	681.5	34.0132	0.0461435	695.7	-515.938	-0.0429321
247	0.49	738.5	-71.6631	-0.016105	760.3	-68.0034	-0.0847036	722.9	-6.99072	-0.00598225	681.8	82.1103	0.111394	696	-808.293	-0.0672596
249	0.48	738.8	-83.1826	-0.0186938	760.6	58.2087	0.0725036	723.2	-36.8472	-0.0315316	682.1	-6.46875	-0.00877573	696.3	-642.703	-0.0534805
251	0.48	739.1	-103.733	-0.0233122	760.9	73.2478	0.0912359	723.5	-26.9653	-0.0230753	682.4	-78.3892	-0.106345	696.6	-578.25	-0.0481173
253	0.48	739.4	-129.814	-0.0291732	761.2	-14.7163	-0.0183303	723.8	-30.3457	-0.0259681	682.7	-123.986	-0.168203	696.9	-894.312	-0.0744174
255	0.49	739.7	23.0781	0.00518638	761.5	-13.3538	-0.0166332	724.1	31.0127	0.0265388	683	-117.425	-0.159303	697.2	-545.113	-0.0453599
257	0.48	740	39.6924	0.00892013	761.8	-28.4956	-0.0354935	724.4	18.1099	0.0154973	683.3	-10.5388	-0.0142973	697.5	-814.125	-0.0677449
259	0.48	740.3	357.024	0.0802346	762.1	-7.30859	-0.00910343	724.7	-99.5537	-0.0851922	683.6	87.0049	0.118034	697.8	-427.5	-0.0355731
261	0.48	740.6	482.577	0.10845	762.4	-49.4595	-0.0616057	725	-147.977	-0.12663	683.9	0.87207	0.00118308	698.1	-995.078	-0.0828023
264	0.49	740.9	425.602	0.0956461	762.7	-29.616	-0.036889	725.3	-36.9145	-0.0315893	684.2	-50.2688	-0.0681964	698.4	-672.414	-0.0559529
266	0.49	741.2	399.847	0.0898582	763	-11.7766	-0.0146687	725.6	9.63867	0.00824821	684.5	-224.418	-0.304453	698.7	-664.941	-0.055331
268	0.48	741.5	163.561	0.0367574	763.3	12.8916	0.0160575	725.9	48.9297	0.0418711	684.8	-110.577	-0.150013	699	-171.531	-0.0142734
270	0.48	741.8	-182.499	-0.0410133	763.6	-13.2798	-0.016541	726.2	-10.5391	-0.0090187	685.1	-46.9111	-0.0636413	699.3	8.75781	0.000728754
272	0.49	742.1	-210.841	-0.0473826	763.9	-24.7888	-0.0308764	726.5	30.23	0.025869	685.4	-46.7539	-0.063428	699.6	387.852	0.0322739
274	0.49	742.4	-101.466	-0.0228026	764.2	-72.4685	-0.0902653	726.8	-79.0107	-0.0676127	685.7	-121.606	-0.164975	699.9	50.5586	0.00420708
276	0.48	742.7	103.389	0.0232347	764.5	-120.821	-0.150492	727.1	-95.2632	-0.0815206	686	-125.966	-0.17089	700.2	-105.238	-0.00875708
278	0.49	743	134.714	0.0302745	764.8	-120.01	-0.149482	727.4	21.7222	0.0185885	686.3	74.9981	0.101745	700.5	37.8477	0.00314938
280	0.49	743.3	51.0039	0.0114622	765.1	27.1284	0.0337906	727.7	74.6982	0.0639223	686.6	-7.5459	-0.010237	700.8	-327.203	-0.0272272
282	0.49	743.6	-45.9873	-0.0103348	765.4	5.26196	0.00655419	728	98.9121	0.0846431	686.9	-10.7659	-0.0146054	701.1	-1034.76	-0.0861042
285	0.49	743.9	-39.4922	-0.00887514	765.7	-25.4419	-0.0316899	728.3	122.865	0.105141	687.2	-97.9941	-0.132942	701.4	-826.68	-0.0687896
287	0.49	744.2	-285.042	-0.0640579	766	6.51562	0.00811573	728.6	143.308	0.122634	687.5	-60.5645	-0.0821639	701.7	-306.797	-0.0255292
289	0.49	744.5	-352.108	-0.0791299	766.3	52.3035	0.0651481	728.9	21.4898	0.0183897	687.8	-37.8098	-0.0512941	702	305.648	0.0254336
291	0.49	744.8	-431.709	-0.0970186	766.6	39.751	0.049513	729.2	114.66	0.0981194	688.1	80.7683	0.109573	702.3	221.965	0.0184701
293	0.49	745.1	-147.084	-0.0330544	766.9	7.36133	0.00916912	729.5	53.8193	0.0460554	688.4	152.84	0.207349	702.6	-323.84	-0.0269473
295	0.5	745.4	79.5088	0.0178681	767.2	-20.7002	-0.0257837	729.8	7.96777	0.00681835	688.7	150.401	0.204039	702.9	-397.465	-0.0330738
297	0.5	745.7	236.071	0.0530527	767.5	25.7346	0.0320545	730.1	-58.3926	-0.0499689	689	150.621	0.204338	703.2	-243.52	-0.0202637
299	0.5	746	159.363	0.035814	767.8	-15.3357	-0.0191018	730.4	-13.5161	-0.0115663	689.3	154	0.208921	703.5	-1.70312	-0.00014172
301	0.51	746.3	105.129	0.0236258	768.1	82.7561	0.103079	730.7	83.1016	0.0711134	689.6	116.703	0.158324	703.8	445.684	0.0370862
303	0.52	746.6	81.6074	0.0183398	768.4	110.343	0.137441	731	200.207	0.171325	689.9	144.398	0.195895	704.1	105.242	0.0087574
305	0.52	746.9	-21.4395	-0.00481812	768.7	171.925	0.214146	731.3	188.553	0.161352	690.2	29.584	0.0401347	704.4	-221.312	-0.0184158
307	0.52	747.2	129.987	0.0292122	769	138.503	0.172516	731.6	175.136	0.149871	690.5	-100.572	-0.136439	704.7	-405.676	-0.0337571
310	0.53	747.5	75.3818	0.0169407	769.3	53.7419	0.0669398	731.9	-6.78906	-0.00580968	690.8	-55.2351	-0.0749339	705	-1207.11	-0.100446
312	0.53	747.8	183.757	0.0412959	769.6	49.8113	0.0620439	732.2	-34.4756	-0.0295022	691.1	-35.575	-0.0482622	705.3	-1424.41	-0.118528
314	0.53	748.1	196.601	0.0441824	769.9	29.0415	0.0361735	732.5	-46.1738	-0.0395128	691.4	44.0781	0.0597979	705.6	309.227	0.0257313
316	0.53	748.4	241.663	0.0543093	770.2	-27.7324	-0.0345429	732.8	119.619	0.102363	691.7	-46.2778	-0.0627821	705.9	842.746	0.0701265
318	0.52	748.7	89.7031	0.0201591	770.5	-29.1777	-0.0363432	733.1	176.149	0.150738	692	2.69141	0.00365126	706.2	666.066	0.0554247
320	0.53	749	18.2139	0.00409323	770.8	5.37256	0.00669195	733.4	121.92	0.104332	692.3	19.3186	0.0262083	706.5	69.0156	0.00574292
322	0.53	749.3	27.6973	0.00622445	771.1	16.918	0.0210727	733.7	98.4307	0.0842311	692.6	-38.0615	-0.0516356	706.8	128.109	0.0106602
324	0.52	749.6	20.9033	0.00469763	771.4	45.459	0.0566228	734	-84.0684	-0.0719407	692.9	17.3821	0.0235811	707.1	36.1328	0.00300668
326	0.52	749.9	150.081	0.033728	771.7	80.8286	0.100678	734.3	59.1709	0.050635	693.2	77.6516	0.105345	707.4	344.039	0.0286281
328	0.52	750.2	7.98633	0.00179478	772	98.6931	0.12293	734.6	35.6509	0.0305079	693.5	16.4123	0.0222656	707.7	-62.2422	-0.00517929
330	0.53	750.5	35.3555	0.00794549	772.3	99.3882	0.123796	734.9	28.6177	0.0244893	693.8	-22.835	-0.0309787	708	-633.582	-0.0527216
332	0.53	750.8	249.703	0.0561162	772.6	174.243	0.217034	735.2	-94.6733	-0.0810159	694.1	-26.4219	-0.0358448	708.3	166.961	0.0138931
335	0.54	751.1	86.5215	0.0194441	772.9	116.428	0.145021	735.5	18.0234	0.0154234	694.4	-47.187	-0.0640156	708.6	-290.996	-0.0242143
337	0.54	751.4	279.815	0.0628833	773.2	-50.2244	-0.0625584	735.8	76.9609	0.0658586	694.7	-11.2918	-0.0153188	708.9	-106.691	-0.00887799
339	0.54	751.7	269.582	0.0605836	773.5	-89.7144	-0.111746	736.1	7.63769	0.00653589	695	-73.0718	-0.0991317	709.2	114.801	0.00955279
341	0.54	752	283.574	0.0637281	773.8	-40.8765	-0.0509149	736.4	22.5552	0.0193014	695.3	-78.8591	-0.106983	709.5	113.48	0.00944293
343	0.54	752.3	284.532	0.0639434	774.1	17.1233	0.0213284	736.7	53.4605	0.0457483	695.6	77.8433	0.105605	709.8	309.051	0.0257167
345	0.54	752.6	177.968	0.039995	774.4	-30.3801	-0.0378409	737	150.857	0.129095	695.9	52.373	0.0710511	710.1	-112.438	-0.00935614
347	0.54	752.9	116.877	0.0262659	774.7	-32.0557	-0.0399279	737.3	-28.0068	-0.0239666	696.2	8.72754	0.0118401	710.4	37.8906	0.00315295
349	0.54	753.2	62.0078	0.0139351	775	-31.2366	-0.0389076	737.6	-13.3828	-0.0114522	696.5	44.9072	0.0609227	710.7	352.789	0.0293562
351	0.54	753.5	24.8594	0.00558669	775.3	30.2461	0.0376739	737.9	-45.5166	-0.0389504	696.8	35.2451	0.0478148	711	-344.117	-0.0286346
353	0.54	753.8	46.6914	0.010493	775.6	-41.6084	-0.0518266	738.2	-90.1606	-0.0771541	697.1	53.4085	0.0724558	711.3	-113.457	-0.00944098
356	0.53	754.1	-21.5107	-0.00483414	775.9	-15.301	-0.0190586	738.5	-81.3164	-0.0695858	697.4	-28.603	-0.0388039	711.6	311.766	0.0259426
358	0.53	754.4	-100.981	-0.0226935	776.2	-2.83264	-0.00352828	738.8	-51.7315	-0.0442687	697.7	-6.45508	-0.00875719	711.9	471.191	0.0392087
360	0.53	754.7	-30.4805	-0.00684992	776.5	75.1326	0.0935836	739.1	-168.657	-0.144326	698	10.0176	0.0135902	712.2	385.188	0.0320522
362	0.52	755	-50.7578	-0.0114069	776.8	67.0929	0.0835695	739.4	-123.092	-0.105335	698.3	-44.0176	-0.0597158	712.5	-155.984	-0.0129798
364	0.53	755.3	-102.561	-0.0230486	777.1	60.7159	0.0756265	739.7	-96.2876	-0.0823972	698.6	3.27271	0.00443987	712.8	496.441	0.0413098
366	0.53	755.6	62.3603	0.0140143	777.4	46.334	0.0577126	740	-61.7422	-0.0528353	698.9	161.222	0.218719	713.1	424.039	0.0352851
368	0.54	755.9	51.5078	0.0115754	777.7	-12.885	-0.0160493	740.3	-15.958	-0.0136559	699.2	155.83	0.211404	713.4	292.879	0.024371
370	0.53	756.2	-53.8779	-0.0121081	778	2.89075	0.00360065	740.6	-1.43359	-0.00122679	699.5	114.429	0.155239	713.7	468.602	0.0389932
372	0.53	756.5	-157.035	-0.0352908	778.3	-5.3374	-0.00664816	740.9	20.5806	0.0176116	699.8	131.188	0.177975	714	1026.89	0.0854498
374	0.53	756.8	6.5293	0.00146734	778.6	-61.2358	-0.0762741	741.2	29.835	0.025531	700.1	79.105	0.107317	714.3	1223.7	0.101827
376	0.54	757.1	145.325	0.0326592	778.9	-147.806	-0.184104	741.5	50.5791	0.0432826	700.4	57.3489	0.0778015	714.6	1112.08	0.0925385
378	0.53	757.4	17.334	0.00389549	779.2	-183.548	-0.228623	741.8	105.814	0.0905494	700.7	11.7498	0.0159401	714.9	851.348	0.0708423
381	0.53	757.7	32.0732	0.00720787	779.5	-161.959	-0.201733	742.1	87.2886	0.0746964	701	-43.5227	-0.0590444	715.2	146.496	0.0121902
383	0.53	758	4.53711	0.00101963	779.8	-83.3756	-0.103851	742.4	-41.7461	-0.0357238	701.3	-47.6362	-0.064625	715.5	-4.09766	-0.000340974
385	0.53	758.3	-119.526	-0.0268614	780.1	-63.4635	-0.0790488	742.7	-104.291	-0.0892461	701.6	-26.2583	-0.0356229	715.8	-74.8594	-0.00622919
387	0.53	758.6	-215.865	-0.0485117	780.4	-43.0549	-0.0536283	743	-39.5977	-0.0338853	701.9	-8.55444	-0.0116053	716.1	-118.375	-0.00985021
389	0.53	758.9	-216.732	-0.0487066	780.7	-23.1508	-0.0288361	743.3	61.0884	0.0522758	702.2	-134.358	-0.182274	716.4	699.637	0.0582181
391	0.53	759.2	-119.618	-0.026882	781	-45.751	-0.0569865	743.6	49.0137	0.041943	702.5	-83.6697	-0.113509	716.7	439.895	0.0366045
393	0.53	759.5	-176.534	-0.0396728	781.3	-129.022	-0.160707	743.9	108.929	0.0932152	702.8	-42.4883	-0.0576411	717	184.676	0.0153672
395	0.53	759.8	22.2754	0.00500598	781.6	-75.9638	-0.0946189	744.2	50.5855	0.043288	703.1	-54.3157	-0.0736865	717.3	457.34	0.0380561
397	0.53	760.1	-76.4404	-0.0171786	781.9	-55.077	-0.0686028	744.5	88.9819	0.0761455	703.4	-22.9836	-0.0311804	717.6	1009.96	0.0840404
399	0.54	760.4	47.0742	0.0105791	782.2	11.4733	0.0142909	744.8	-6.38232	-0.00546162	703.7	-67.1597	-0.0911112	717.9	1379.39	0.114782
401	0.54	760.7	121.05	0.0272037	782.5	33.0183	0.0411269	745.1	-187.506	-0.160456	704	-40.5093	-0.0549563	718.2	1014.41	0.0844113
404	0.54	761	-78.4941	-0.0176401	782.8	-25.4407	-0.0316884	745.4	-64.6382	-0.0553135	704.3	4.63354	0.00628603	718.5	463.625	0.0385791
406	0.54	761.3	-129.308	-0.0290595	783.1	21.4297	0.0266924	745.7	68.4683	0.0585911	704.6	27.9355	0.0378983	718.8	151.418	0.0125998
408	0.54	761.6	28.8506	0.00648364	783.4	25.462	0.031715	746	21.5664	0.0184553	704.9	-59.6038	-0.0808606	719.1	-290.902	-0.0242065
410	0.54	761.9	10.4834	0.00235595	783.7	-22.3425	-0.0278294	746.3	132.154	0.113089	705.2	-44.3179	-0.0601232	719.4	574.348	0.0477926
412	0.54	762.2	103.095	0.0231686	784	-91.9857	-0.114575	746.6	97.7339	0.0836349	705.5	-1.20606	-0.00163618	719.7	760.492	0.063282
414	0.53	762.5	-71.5762	-0.0160854	784.3	-131.965	-0.164373	746.9	126.553	0.108296	705.8	-84.4346	-0.114547	720	825.148	0.0686622
416	0.53	762.8	274.478	0.061684	784.6	-112.783	-0.14048	747.2	25.1104	0.021488	706.1	-138.17	-0.187447	720.3	464.379	0.0386419
418	0.53	763.1	284.511	0.0639385	784.9	-72.6041	-0.0904342	747.5	130.911	0.112026	706.4	-49.9141	-0.0677152	720.6	294.82	0.0245326
420	0.54	763.4	108.773	0.0244448	785.2	-116.097	-0.144608	747.8	129.201	0.110562	706.7	-51.9995	-0.0705444	720.9	494.527	0.0411506
422	0.54	763.7	27.5107	0.00618253	785.5	-62.9265	-0.0783799	748.1	153.732	0.131555	707	8.24243	0.011182	721.2	740.746	0.0616389
424	0.54	764	213.966	0.0480849	785.8	-98.761	-0.123015	748.4	166.002	0.142055	707.3	-67.0244	-0.0909277	721.5	685.539	0.057045
427	0.54	764.3	118.151	0.0265523	786.1	-10.5985	-0.0132013	748.7	141.516	0.121101	707.6	-58.9636	-0.0799921	721.8	1452.91	0.120899
429	0.54	764.6	80.3096	0.0180481	786.4	13.0596	0.0162667	749	159.017	0.136077	707.9	-4.91138	-0.00666295	722.1	2088.17	0.173761
431	0.54	764.9	100.694	0.0226292	786.7	9.87952	0.0123057	749.3	185.01	0.15832	708.2	5.79981	0.00786822	722.4	1988.64	0.165478
433	0.54	765.2	271.806	0.0610833	787	30.0292	0.0374037	749.6	114.994	0.0984052	708.5	-23.3289	-0.0316487	722.7	1946.31	0.161956
435	0.53	765.5	132.141	0.0296962	787.3	45.0083	0.0560614	749.9	34.4678	0.0294955	708.8	7.53491	0.0102221	723	1459.25	0.121427
437	0.53	765.8	27.7041	0.00622598	787.6	113.149	0.140936	750.2	70.4321	0.0602717	709.1	-101.276	-0.137395	723.3	856.016	0.0712307
439	0.53	766.1	72.2393	0.0162344	787.9	113.786	0.14173	750.5	113.138	0.0968166	709.4	-87.7602	-0.119059	723.6	176.418	0.0146801
441	0.53	766.4	-73.2451	-0.0164605	788.2	79.0867	0.0985087	750.8	84.5854	0.0723832	709.7	-114.252	-0.154998	723.9	270.348	0.0224961
443	0.53	766.7	-49.7568	-0.0111819	788.5	62.0487	0.0772866	751.1	101.769	0.0870883	710	-74.2512	-0.100732	724.2	699.793	0.0582311
445	0.54	767	191.208	0.0429705	788.8	94.3407	0.117509	751.4	9.19775	0.00787089	710.3	40.0752	0.0543674	724.5	643.188	0.0535209
447	0.54	767.3	399.152	0.0897021	789.1	75.462	0.0939939	751.7	-27.8833	-0.0238609	710.6	138.895	0.18843	724.8	458.105	0.0381198
449	0.54	767.6	86.5654	0.019454	789.4	0.911987	0.00113595	752	-30.2241	-0.025864	710.9	129.208	0.175287	725.1	162.973	0.0135613
452	0.53	767.9	-6.04102	-0.00135761	789.7	-22.808	-0.0284091	752.3	39.4253	0.0337378	711.2	61.846	0.0839024	725.4	203.363	0.0169222
454	0.54	768.2	30.5762	0.00687143	790	-15.5321	-0.0193465	752.6	85.8164	0.0734366	711.5	37.6435	0.0510686	725.7	227.965	0.0189694
456	0.54	768.5	-217.829	-0.0489531	790.3	-82.4275	-0.10267	752.9	-53.3023	-0.0456129	711.8	21.1011	0.0286265	726	711.141	0.0591754
458	0.55	768.8	-336.758	-0.0756801	790.6	-95.9927	-0.119566	753.2	-101.43	-0.086798	712.1	-54.1162	-0.0734159	726.3	1256.21	0.104532
460	0.54	769.1	-170.46	-0.0383077	790.9	-26.3971	-0.0328797	753.5	72.4331	0.061984	712.4	46.6606	0.0633015	726.6	1291.5	0.107468
462	0.54	769.4	-75.1875	-0.016897	791.2	31.864	0.0396891	753.8	116.287	0.0995116	712.7	17.9287	0.0243227	726.9	802.035	0.0667389
464	0.54	769.7	-5.4375	-0.00122198	791.5	20.1191	0.02506	754.1	122.383	0.104728	713	-150.642	-0.204366	727.2	-64.5234	-0.00536912
466	0.55	770	-277.963	-0.062467	791.8	33.0375	0.0411508	754.4	13.9673	0.0119524	713.3	-88.2205	-0.119683	727.5	-120.551	-0.0100313
468	0.54	770.3	-287.761	-0.0646689	792.1	-6.71423	-0.00836311	754.7	-22.9551	-0.0196436	713.6	-78.4724	-0.106458	727.8	274.305	0.0228254
470	0.54	770.6	-86.3311	-0.0194013	792.4	-55.4708	-0.0690933	755	-53.6379	-0.0459002	713.9	44.2676	0.060055	728.1	-64.2539	-0.00534669
472	0.54	770.9	40.8232	0.00917427	792.7	5.93555	0.00739319	755.3	-67.8289	-0.0580439	714.2	48.668	0.0660247	728.4	-200.551	-0.0166882
475	0.55	771.2	62.2051	0.0139794	793	-12.8281	-0.0159785	755.6	47.72	0.0408359	714.5	74.228	0.1007	728.7	250.996	0.0208859
477	0.55	771.5	-119.933	-0.0269526	793.3	-55.7632	-0.0694575	755.9	177.011	0.151475	714.8	3.61328	0.0049019	729	702.441	0.0584515
479	0.55	771.8	-17.1025	-0.00384348	793.6	-10.5352	-0.0131224	756.2	56.7922	0.0485994	715.1	-16.1743	-0.0219426	729.3	1465.46	0.121944
481	0.55	772.1	-49.0361	-0.01102	793.9	8.85559	0.0110303	756.5	150.315	0.128631	715.4	21.3648	0.0289842	729.6	1109.75	0.0923447
483	0.55	772.4	-88.7519	-0.0199454	794.2	-20.424	-0.0254396	756.8	38.8286	0.0332272	715.7	-13.9375	-0.0189081	729.9	643.883	0.0535787
485	0.55	772.7	-142.232	-0.0319641	794.5	-28.5404	-0.0355493	757.1	71.8345	0.0614717	716	-95.4128	-0.12944	730.2	568.918	0.0473407
487	0.55	773	-91.499	-0.0205627	794.8	2.17175	0.00270509	757.4	101.83	0.0871402	716.3	-71.8958	-0.0975363	730.5	782.895	0.0651461
489	0.56	773.3	-45.5254	-0.010231	795.1	-18.7862	-0.0233998	757.7	96.5666	0.082636	716.6	-35.551	-0.0482298	730.8	1350.04	0.11234
491	0.55	773.6	154.924	0.0348163	795.4	-33.9152	-0.042244	758	96.2942	0.0824029	716.9	-75.8809	-0.102943	731.1	2196.45	0.18277
493	0.56	773.9	267.594	0.0601368	795.7	-63.2144	-0.0787385	758.3	112.265	0.0960694	717.2	63.782	0.0865289	731.4	2250.43	0.187263
495	0.56	774.2	491.746	0.110511	796	-106.184	-0.132261	758.6	87.9751	0.0752839	717.5	-39.2283	-0.0532184	731.7	1974.95	0.16434
497	0.56	774.5	239.12	0.0537378	796.3	-80.8238	-0.100673	758.9	33.9263	0.0290321	717.8	-36.4124	-0.0493983	732	1642.06	0.136639
499	0.56	774.8	-13.5273	-0.00304002	796.6	-89.8019	-0.111855	759.2	9.87012	0.00844626	718.1	4.39722	0.00596542	732.3	1686.42	0.14033
502	0.55	775.1	-28.6973	-0.00644918	796.9	-4.11597	-0.00512676	759.5	-13.9458	-0.011934	718.4	42.3665	0.0574758	732.6	1465.96	0.121985
504	0.55	775.4	112.361	0.0252511	797.2	-48.267	-0.0601203	759.8	151.229	0.129413	718.7	101.162	0.13724	732.9	1595.75	0.132785
506	0.55	775.7	57.1484	0.0128431	797.5	34.7433	0.0432755	760.1	191.397	0.163786	719	97.6174	0.132431	733.2	704.133	0.0585922
508	0.54	776	142.909	0.0321162	797.8	43.5847	0.0542882	760.4	202.804	0.173548	719.3	-58.7668	-0.0797252	733.5	516.043	0.0429409
510	0.55	776.3	404.651	0.0909379	798.1	54.588	0.0679937	760.7	152.702	0.130673	719.6	-41.1589	-0.0558377	733.8	952.898	0.0792925
512	0.54	776.6	140.122	0.0314899	798.4	-44.2463	-0.0551123	761	135.094	0.115606	719.9	9.44287	0.0128105	734.1	715.293	0.0595209
514	0.54	776.9	-16.9365	-0.00380617	798.7	-5.41687	-0.00674714	761.3	62.7244	0.0536758	720.2	17.2041	0.0233397	734.4	933.902	0.0777118
516	0.53	777.2	51.2373	0.0115146	799	-10.0914	-0.0125697	761.6	108.849	0.0931469	720.5	40.9582	0.0555654	734.7	611.422	0.0508776
518	0.53	777.5	154.886	0.0348077	799.3	-43.4364	-0.0541035	761.9	15.4636	0.0132329	720.8	98.8738	0.134136	735	-112.484	-0.00936004
520	0.52	777.8	174.763	0.0392747	799.6	-48.2844	-0.0601421	762.2	70.5688	0.0603887	721.1	75.1143	0.101903	735.3	-516.805	-0.0430043
522	0.54	778.1	82.1182	0.0184545	799.9	-49.3043	-0.0614124	762.5	110.417	0.0944885	721.4	-47.3179	-0.0641931	735.6	-57.5898	-0.00479216
525	0.54	778.4	-117.799	-0.0264731	800.2	-3.8269	-0.00476671	762.8	-11.2446	-0.00962249	721.7	-45.2568	-0.061397	735.9	601.203	0.0500273
527	0.54	778.7	-268.987	-0.0604499	800.5	-36.0204	-0.0448662	763.1	-76.4143	-0.0653909	722	-102.703	-0.139331	736.2	1046.58	0.0870881
529	0.55	779	-88.6992	-0.0199335	800.8	-9.71716	-0.0121035	763.4	-128.593	-0.110042	722.3	13.3452	0.0181046	736.5	629.504	0.0523822
531	0.55	779.3	194.568	0.0437257	801.1	79.915	0.0995405	763.7	-52.7786	-0.0451648	722.6	135.553	0.183895	736.8	949.004	0.0789684
533	0.55	779.6	260.062	0.0584442	801.4	149.044	0.185646	764	-5.47412	-0.00468443	722.9	187.753	0.254713	737.1	1046.77	0.0871037
535	0.55	779.9	301.783	0.0678202	801.7	83.6693	0.104217	764.3	-111.427	-0.0953528	723.2	52.281	0.0709263	737.4	581.395	0.0483789
537	0.55	780.2	81.4844	0.0183121	802	101.124	0.125958	764.6	50.8596	0.0435227	723.5	49.302	0.0668848	737.7	584.285	0.0486195
539	0.55	780.5	-66.3418	-0.0149091	802.3	80.0752	0.09974	764.9	175.889	0.150515	723.8	67.9829	0.092228	738	739.035	0.0614965
541	0.55	780.8	-168.428	-0.037851	802.6	23.5227	0.0292994	765.2	205.659	0.175991	724.1	119.157	0.161653	738.3	804.406	0.0669362
543	0.55	781.1	-213.049	-0.0478788	802.9	15.6332	0.0194724	765.5	129.672	0.110966	724.4	45.3245	0.0614888	738.6	523.645	0.0435735
545	0.55	781.4	-51.1816	-0.0115021	803.2	41.739	0.0519892	765.8	161.677	0.138354	724.7	10.8203	0.0146792	738.9	534.145	0.0444472
547	0.55	781.7	-16.8447	-0.00378554	803.5	-41.8241	-0.0520952	766.1	175.422	0.150116	725	-25.3591	-0.0344031	739.2	-47.1328	-0.00392201
550	0.55	782	0.973633	0.000218806	803.8	-5.55884	-0.00692397	766.4	168.41	0.144115	725.3	-25.8774	-0.0351062	739.5	-469.512	-0.039069
552	0.55	782.3	-90.7295	-0.0203898	804.1	-52.1295	-0.0649314	766.7	46.3894	0.0396973	725.6	94.4304	0.128108	739.8	-415.984	-0.0346149
554	0.55	782.6	-131.453	-0.0295417	804.4	-66.3706	-0.0826698	767	-74.6411	-0.0638735	725.9	165.232	0.224159	740.1	-263.551	-0.0219306
556	0.56	782.9	63.0498	0.0141693	804.7	-56.2819	-0.0701035	767.3	-19.6787	-0.0168399	726.2	167.361	0.227048	740.4	248.109	0.0206457
558	0.55	783.2	-86.2158	-0.0193754	805	-49.6974	-0.061902	767.6	76.5256	0.0654861	726.5	85.3162	0.115743	740.7	1044.04	0.0868765
560	0.55	783.5	-271.256	-0.0609598	805.3	-32.9495	-0.0410412	767.9	67.7217	0.0579522	726.8	42.7649	0.0580163	741	1531.5	0.127439
562	0.56	783.8	-119.067	-0.0267582	805.6	-74.0386	-0.0922209	768.2	35.1587	0.0300867	727.1	60.2075	0.0816796	741.3	1110.23	0.0923844
564	0.56	784.1	-127.144	-0.0285732	805.9	-39.1317	-0.0487416	768.5	-59.4111	-0.0508405	727.4	161.977	0.219743	741.6	1362.19	0.11335
566	0.56	784.4	-17.252	-0.00387706	806.2	-42.5613	-0.0530134	768.8	-73.9902	-0.0633165	727.7	84.9067	0.115187	741.9	1060.05	0.0882088
568	0.56	784.7	-162.878	-0.0366038	806.5	-30.828	-0.0383987	769.1	-153.828	-0.131637	728	-82.3367	-0.111701	742.2	662.457	0.0551243
570	0.56	785	-265.773	-0.0597277	806.8	-15.932	-0.0198446	769.4	-29.6729	-0.0253923	728.3	-102.587	-0.139174	742.5	321.129	0.0267217
573	0.56	785.3	-189.442	-0.0425737	807.1	42.6279	0.0530965	769.7	28.2231	0.0241517	728.6	-24.1763	-0.0327984	742.8	171.711	0.0142884
575	0.55	785.6	-113.63	-0.0255362	807.4	47.6842	0.0593944	770	72.1121	0.0617092	728.9	-62.6062	-0.0849338	743.1	870.867	0.0724665
577	0.53	785.9	32.4043	0.00728227	807.7	45.7362	0.0569681	770.3	20.2427	0.0173225	729.2	4.45825	0.00604822	743.4	970.262	0.0807373
579	0.52	786.2	-82.0713	-0.018444	808	-35.3821	-0.0440712	770.6	65.1135	0.0557203	729.5	51.8494	0.0703407	743.7	789.879	0.0657273
581	0.54	786.5	-81.0713	-0.0182193	808.3	-36.8369	-0.0458833	770.9	114.978	0.0983912	729.8	2.06763	0.00280502	744	442.754	0.0368424
583	0.58	786.8	193.401	0.0434634	808.6	-63.7953	-0.0794621	771.2	118.834	0.101691	730.1	61.446	0.0833599	744.3	387.191	0.0322189
585	0.57	787.1	227.106	0.051038	808.9	-1.58972	-0.00198012	771.5	180.432	0.154403	730.4	31.4851	0.0427138	744.6	137.203	0.0114169
587	0.51	787.4	188.043	0.0422592	809.2	-65.5555	-0.0816546	771.8	69.271	0.059278	730.7	32.0171	0.0434355	744.9	-455.195	-0.0378777
589	0.52	787.7	216.96	0.0487578	809.5	-132.858	-0.165485	772.1	-52.6467	-0.045052	731	49.2102	0.0667603	745.2	-1407.36	-0.117109
591	0.51	788	-6.15527	-0.00138328	809.8	-135.997	-0.169395	772.4	-165.824	-0.141902	731.3	71.23	0.0966331	745.5	-810.301	-0.0674267
593	0.53	788.3	-70.2793	-0.015794	810.1	-128.306	-0.159816	772.7	-76.2583	-0.0652573	731.6	117.91	0.159961	745.8	154.344	0.0128432
596	0.55	788.6	109.071	0.0245118	810.4	-54.4526	-0.0678251	773	-128.7	-0.110134	731.9	86.4182	0.117238	746.1	402.574	0.033499
598	0.54	788.9	163.902	0.036834	810.7	-1.4353	-0.00178778	773.3	-42.1511	-0.0360704	732.2	175.252	0.237754	746.4	884.359	0.0735892
600	0.54	789.2	145.462	0.0326899	811	-0.255737	-0.000318541	773.6	-37.8584	-0.032397	732.5	176.415	0.23933	746.7	189.727	0.0157875
602	0.55	789.5	-164.748	-0.0370241	811.3	23.0881	0.0287581	773.9	-132.324	-0.113235	732.8	100.903	0.136888	747	679.359	0.0565308
604	0.55	789.8	-174.231	-0.0391553	811.6	4.9281	0.00613834	774.2	-106.55	-0.0911789	733.1	31.7188	0.0430308	747.3	601.867	0.0500825
606	0.55	790.1	-93.9814	-0.0211206	811.9	63.9309	0.079631	774.5	-25.2805	-0.0216336	733.4	105.528	0.143163	747.6	694.969	0.0578297
608	0.55	790.4	-90.5049	-0.0203393	812.2	52.2639	0.0650988	774.8	-3.27173	-0.00279975	733.7	165.832	0.224973	747.9	807.645	0.0672056
610	0.54	790.7	10.2012	0.00229252	812.5	-27.2395	-0.033929	775.1	-15.5195	-0.0132807	734	101.963	0.138326	748.2	1018.56	0.0847565
612	0.55	791	71.3848	0.0160424	812.8	-95.4132	-0.118845	775.4	-114.025	-0.0975756	734.3	44.0869	0.0598098	748.5	717.383	0.0596948
614	0.55	791.3	-122.944	-0.0276295	813.1	-148.258	-0.184667	775.7	-162.289	-0.138877	734.6	-30.2947	-0.0410988	748.8	458.434	0.0381471
616	0.55	791.6	-35.5508	-0.00798938	813.4	-126.772	-0.157905	776	-47.5596	-0.0406987	734.9	-31.5164	-0.0427562	749.1	-115.242	-0.00958952
618	0.55	791.9	74.0791	0.0166479	813.7	-109.79	-0.136752	776.3	13.4109	0.0114762	735.2	-14.7422	-0.0199998	749.4	-251.043	-0.0208898
621	0.55	792.2	214.431	0.0481893	814	-61.1445	-0.0761604	776.6	73.6243	0.0630033	735.5	-40.8086	-0.0553624	749.7	225.418	0.0187575
623	0.55	792.5	-166.485	-0.0374145	814.3	-40.0016	-0.0498251	776.9	34.5793	0.029591	735.8	-49.5486	-0.0672193	750	-219.531	-0.0182676
625	0.55	792.8	-306.421	-0.0688624	814.6	-57.696	-0.071865	777.2	113.277	0.0969358	736.1	-122.627	-0.166361	750.3	98.4219	0.00818987
627	0.56	793.1	-412.128	-0.0926181	814.9	-5.72742	-0.00713395	777.5	115.966	0.0992371	736.4	-83.3787	-0.113114	750.6	-81.0586	-0.00674504
629	0.56	793.4	-499.853	-0.112333	815.2	-20.7627	-0.0258616	777.8	22.1475	0.0189525	736.7	71.03	0.0963618	750.9	-71.2773	-0.00593112
631	0.55	793.7	-315.846	-0.0709805	815.5	57.3672	0.0714554	778.1	1.57275	0.00134587	737	124.767	0.169263	751.2	279.062	0.0232213
633	0.57	794	-296.864	-0.0667148	815.8	79.325	0.0988055	778.4	21.4888	0.0183888	737.3	78.6636	0.106718	751.5	154.32	0.0128413
635	0.56	794.3	-170.645	-0.0383494	816.1	58.7808	0.0732161	778.7	-26.1023	-0.0223368	737.6	80.5547	0.109283	751.8	129.16	0.0107477
637	0.52	794.6	-67.4561	-0.0151595	816.4	49.898	0.0621518	779	-47.2007	-0.0403916	737.9	87.4402	0.118624	752.1	200.586	0.0166911
639	0.53	794.9	95.4678	0.0214546	816.7	3.68005	0.0045838	779.3	-33.8074	-0.0289303	738.2	23.4856	0.0318614	752.4	619.918	0.0515846
641	0.54	795.2	166.872	0.0375014	817	76.125	0.0948197	779.6	43.8286	0.0375059	738.5	3.35864	0.00455645	752.7	503.141	0.0418673
644	0.54	795.5	265.009	0.0595558	817.3	53.7332	0.0669289	779.9	42.4568	0.036332	738.8	62.3931	0.0846446	753	430.98	0.0358627
646	0.56	795.8	187.372	0.0421084	817.6	77.5057	0.0965395	780.2	132.327	0.113238	739.1	7.42017	0.0100665	753.3	566.707	0.0471568
648	0.55	796.1	168.219	0.0378041	817.9	-9.22607	-0.0114918	780.5	63.9397	0.0547158	739.4	-10.8906	-0.0147746	753.6	583.008	0.0485132
650	0.55	796.4	118.793	0.0266965	818.2	-74.1276	-0.0923317	780.8	39.0461	0.0334134	739.7	-27.5415	-0.0373638	753.9	332.238	0.0276462
652	0.52	796.7	112.598	0.0253043	818.5	19.6338	0.0244554	781.1	-52.3567	-0.0448038	740	-12.531	-0.017	754.2	543.711	0.0452432
654	0.52	797	6.13379	0.00137846	818.8	28.3929	0.0353657	781.4	-128.266	-0.109762	740.3	-97.3606	-0.132083	754.5	-39.2539	-0.00326639
656	0.5	797.3	-74.8486	-0.0168208	819.1	56.6476	0.070559	781.7	-137.434	-0.117608	740.6	-160.028	-0.2171	754.8	-127.941	-0.0106462
658	0.56	797.6	-198.852	-0.0446884	819.4	71.5656	0.0891406	782	-95.1077	-0.0813875	740.9	-161.203	-0.218693	755.1	-5.06641	-0.000421585
660	0.59	797.9	-233.875	-0.0525591	819.7	57.3143	0.0713895	782.3	15.7107	0.0134443	741.2	-43.7163	-0.0593071	755.4	501.723	0.0417493
662	0.59	798.2	-175.168	-0.0393658	820	29.3926	0.0366108	782.6	-1.97925	-0.00169372	741.5	27.5986	0.0374413	755.7	838.426	0.069767
664	0.51	798.5	-56.9785	-0.0128049	820.3	23.3015	0.0290239	782.9	37.573	0.0321528	741.8	83.0732	0.1127	756	943.699	0.078527
666	0.51	798.8	130.691	0.0293705	820.6	9.03967	0.0112596	783.2	81.3684	0.0696303	742.1	67.5417	0.0916295	756.3	744.23	0.0619288
669	0.52	799.1	68.8418	0.0154709	820.9	58.2753	0.0725865	783.5	51.156	0.0437763	742.4	190.005	0.257768	756.6	857.691	0.0713701
671	0.52	799.4	140.221	0.031512	821.2	104.174	0.129757	783.8	19.937	0.0170609	742.7	178.796	0.242561	756.9	705.039	0.0586676
673	0.58	799.7	30.5811	0.00687253	821.5	62.2358	0.0775197	784.1	-15.291	-0.0130852	743	89.7476	0.121755	757.2	572.656	0.0476518
675	0.59	800	-96.3291	-0.0216482	821.8	108.961	0.13572	784.4	34.4751	0.0295018	743.3	107.027	0.145196	757.5	580.848	0.0483334
677	0.58	800.3	-32.0088	-0.00719338	822.1	78.0176	0.0971771	784.7	38.2334	0.0327179	743.6	18.6335	0.0252789	757.8	652.609	0.0543049
679	0.51	800.6	-127.701	-0.0286985	822.4	-3.26355	-0.00406501	785	-37.2656	-0.0318897	743.9	3.40112	0.00461408	758.1	382.973	0.0318679
681	0.51	800.9	-54.6709	-0.0122863	822.7	-8.04797	-0.0100244	785.3	-46.2712	-0.0395962	744.2	-0.336182	-0.000456076	758.4	-129.434	-0.0107704
683	0.5	801.2	-86.9033	-0.0195299	823	-13.1688	-0.0164028	785.6	39.9648	0.0341995	744.5	-16.5798	-0.0224928	758.7	-281.246	-0.023403
685	0.57	801.5	-44.1553	-0.00992308	823.3	-10.2926	-0.0128202	785.9	-34.5557	-0.0295707	744.8	12.1711	0.0165118	759	-228.48	-0.0190123
687	0.59	801.8	-266.93	-0.0599875	823.6	-27.9199	-0.0347765	786.2	-68.0845	-0.0582627	745.1	77.415	0.105024	759.3	-312.797	-0.0260284
689	0.59	802.1	-101.473	-0.0228041	823.9	-9.55017	-0.0118955	786.5	-17.1204	-0.0146506	745.4	43.1548	0.0585453	759.6	-202.535	-0.0168533
692	0.52	802.4	-278.285	-0.0625395	824.2	54.9827	0.0684853	786.8	31.8364	0.0272437	745.7	18.3884	0.0249464	759.9	-95.0234	-0.00790708
694	0.52	802.7	-322.856	-0.072556	824.5	53.8462	0.0670697	787.1	99.2864	0.0849634	746	-79.884	-0.108373	760.2	649.082	0.0540113
696	0.5	803	-406.713	-0.0914012	824.8	21.2059	0.0264137	787.4	109.979	0.0941135	746.3	-59.6621	-0.0809397	760.5	298.426	0.0248326
698	0.56	803.3	-303.079	-0.0681114	825.1	17.5629	0.0218759	787.7	66.1641	0.0566193	746.6	7.22168	0.00979718	760.8	377.363	0.0314011
700	0.52	803.6	-293.459	-0.0659495	825.4	86.0829	0.107223	788	62.5903	0.0535611	746.9	-34.0671	-0.0462167	761.1	493.547	0.041069
702	0.49	803.9	-158.868	-0.0357027	825.7	-45.2333	-0.0563416	788.3	78.0127	0.0667587	747.2	-17.6958	-0.0240067	761.4	847.301	0.0705055
704	0.5	804.2	-86.79	-0.0195045	826	-28.3854	-0.0353562	788.6	-33.8237	-0.0289443	747.5	55.8374	0.075751	761.7	972.312	0.080908
706	0.57	804.5	86.5166	0.019443	826.3	8.12476	0.01012	788.9	-24.9168	-0.0213223	747.8	111.532	0.151308	762	589.922	0.0490885
708	0.58	804.8	-185.694	-0.0417314	826.6	13.7996	0.0171884	789.2	-44.7685	-0.0383103	748.1	44.22	0.0599904	762.3	264.438	0.0220043
710	0.57	805.1	-25.9219	-0.00582546	826.9	1.63635	0.00203821	789.5	-58.6265	-0.0501691	748.4	-19.0974	-0.0259082	762.6	1065.54	0.0886652
712	0.52	805.4	93.0791	0.0209178	827.2	-9.86243	-0.0122844	789.8	-15.99	-0.0136833	748.7	8.41333	0.0114138	762.9	631.898	0.0525815
715	0.52	805.7	68.5635	0.0154084	827.5	50.8029	0.063279	790.1	39.1365	0.0334907	749	-12.9148	-0.0175207	763.2	297.828	0.0247828
717	0.5	806	-125.977	-0.0283109	827.8	41.6321	0.051856	790.4	10.0088	0.00856493	749.3	-145.416	-0.197276	763.5	106.02	0.00882209
719	0.51	806.3	-125.025	-0.0280971	828.1	-8.71021	-0.0108492	790.7	-29.6272	-0.0253532	749.6	-233.588	-0.316894	763.8	-200.207	-0.0166596
721	0.52	806.6	-88.3477	-0.0198545	828.4	-88.7214	-0.11051	791	-46.522	-0.0398108	749.9	-145.266	-0.197073	764.1	-521.512	-0.043396
723	0.52	806.9	-36.9375	-0.00830102	828.7	-68.402	-0.0852001	791.3	-43.9214	-0.0375853	750.2	-119.95	-0.162728	764.4	-398.234	-0.0331378
725	0.52	807.2	164.204	0.0369018	829	-47.0862	-0.0586496	791.6	-48.0806	-0.0411445	750.5	-56.4722	-0.0766121	764.7	-253.367	-0.0210832
727	0.57	807.5	-56.1719	-0.0126236	829.3	-61.106	-0.0761123	791.9	26.2556	0.022468	750.8	-71.8335	-0.0974518	765	-94.5859	-0.00787068
729	0.59	807.8	-114.069	-0.025635	829.6	60.536	0.0754024	792.2	32.0845	0.027456	751.1	-24.5337	-0.0332833	765.3	27.4492	0.0022841
731	0.51	808.1	-47.7305	-0.0107265	829.9	-74.3235	-0.0925758	792.5	2.15478	0.00184394	751.4	37.2612	0.0505499	765.6	314.07	0.0261344
733	0.51	808.4	-4.91699	-0.001105	830.2	-108.854	-0.135586	792.8	-27.2795	-0.0233442	751.7	11.5501	0.0156692	765.9	351.281	0.0292308
735	0.57	808.7	-3.11426	-0.000699872	830.5	-144.554	-0.180053	793.1	-107.223	-0.091755	752	-28.3328	-0.0384372	766.2	626.078	0.0520972
738	0.5	809	-238.078	-0.0535037	830.8	-117.756	-0.146674	793.4	-159.174	-0.136211	752.3	16.2786	0.0220841	766.5	490.449	0.0408112
740	0.59	809.3	45.6885	0.0102676	831.1	-76.2954	-0.095032	793.7	-105.379	-0.090177	752.6	-23.6155	-0.0320376	766.8	341.086	0.0283824
742	0.52	809.6	128.179	0.0288058	831.4	-42.6704	-0.0531494	794	-52.0913	-0.0445767	752.9	3.98535	0.00540667	767.1	317.641	0.0264315
744	0.52	809.9	52.4102	0.0117782	831.7	-43.2146	-0.0538272	794.3	-138.063	-0.118146	753.2	-67.9199	-0.0921425	767.4	423.113	0.0352081
746	0.57	810.2	-90.1318	-0.0202555	832	-13.5966	-0.0169356	794.6	-10.54	-0.00901954	753.5	-49.3296	-0.0669223	767.7	1054.85	0.0877759
748	0.51	810.5	100.312	0.0225434	832.3	32.6855	0.0407124	794.9	93.9766	0.0804196	753.8	-40.0789	-0.0543724	768	754.168	0.0627558
750	0.5	810.8	273.24	0.0614057	832.6	-19.869	-0.0247484	795.2	15.2344	0.0130367	754.1	-21	-0.0284893	768.3	570.062	0.047436
752	0.57	811.1	209.147	0.0470018	832.9	-29.0928	-0.0362373	795.5	45.2371	0.0387112	754.4	76.7407	0.104109	768.6	354.559	0.0295035
754	0.5	811.4	97.7832	0.021975	833.2	-80.4863	-0.100252	795.8	90.4827	0.0774297	754.7	37.4758	0.050841	768.9	334.637	0.0278458
756	0.5	811.7	63.6572	0.0143058	833.5	-118.384	-0.147457	796.1	121.721	0.104161	755	25.2058	0.0341951	769.2	5.32031	0.000442713
758	0.59	812	246.508	0.0553981	833.8	-28.7832	-0.0358518	796.4	136.453	0.116768	755.3	-20.4026	-0.0276789	769.5	253.227	0.0210715
761	0.51	812.3	92.0869	0.0206948	834.1	-25.3527	-0.0315787	796.7	65.1777	0.0557752	755.6	-68.6846	-0.0931799	769.8	796.082	0.0662435
763	0.49	812.6	52.9053	0.0118895	834.4	-41.7579	-0.0520128	797	-60.1043	-0.0514337	755.9	-15.4702	-0.0209874	770.1	209.172	0.0174056
765	0.51	812.9	133.96	0.030105	834.7	-35.0008	-0.0435963	797.3	-25.8931	-0.0221578	756.2	-2.92822	-0.00397253	770.4	-233.473	-0.0194277
767	0.59	813.2	25.4941	0.00572934	835	1.58875	0.00197891	797.6	-93.1897	-0.0797462	756.5	10.9414	0.0148435	770.7	26.4648	0.00220219
769	0.57	813.5	104.509	0.0234864	835.3	119.507	0.148856	797.9	-69.741	-0.0596802	756.8	67.6397	0.0917623	771	279.996	0.023299
771	0.56	813.8	320.5	0.0720265	835.6	61.2559	0.076299	798.2	-42.5496	-0.0364114	757.1	91.3328	0.123905	771.3	192.781	0.0160417
773	0.51	814.1	267.481	0.0601113	835.9	48.1688	0.0599981	798.5	-58.6167	-0.0501607	757.4	99.0203	0.134334	771.6	348.16	0.0289711
775	0.5	814.4	253.695	0.0570133	836.2	-17.2546	-0.021492	798.8	-41.6887	-0.0356747	757.7	-7.1311	-0.00967431	771.9	-249.531	-0.020764
777	0.59	814.7	-38.1065	-0.00856372	836.5	-0.8479	-0.00105613	799.1	16.9819	0.0145321	758	62.3789	0.0846254	772.2	-720.309	-0.0599382
779	0.58	815	-18.6768	-0.00419726	836.8	44.8894	0.0559133	799.4	180.395	0.154372	758.3	41.2175	0.0559171	772.5	-514.832	-0.0428402
781	0.57	815.3	-22.0215	-0.00494892	837.1	109.123	0.135921	799.7	267.552	0.228955	758.6	39.218	0.0532045	772.8	-586.098	-0.0487703
783	0.58	815.6	21.623	0.00485938	837.4	15.1882	0.0189181	800	114.454	0.0979431	758.9	-8.12036	-0.0110164	773.1	-126.77	-0.0105487
786	0.5	815.9	26.501	0.00595561	837.7	7.74927	0.00965233	800.3	84.5972	0.0723933	759.2	15.2021	0.0206238	773.4	-8.52734	-0.000709577
788	0.53	816.2	112.858	0.0253628	838	31.4748	0.0392044	800.6	141.735	0.121288	759.5	-47.3132	-0.0641868	773.7	-179.02	-0.0148966
790	0.57	816.5	113.447	0.0254952	838.3	41.8639	0.0521448	800.9	10.8655	0.00929804	759.8	-36.8337	-0.0499699	774	-446.25	-0.0371333
792	0.57	816.8	272.519	0.0612435	838.6	170.084	0.211853	801.2	-22.7598	-0.0194765	760.1	-22.0266	-0.0298821	774.3	-102.562	-0.00853442
794	0.52	817.1	245.578	0.0551891	838.9	61.1337	0.0761468	801.5	-30.8919	-0.0264354	760.4	-54.2241	-0.0735623	774.6	545.047	0.0453544
796	0.57	817.4	75.6182	0.0169938	839.2	34.0145	0.0423678	801.8	4.21875	0.00361016	760.7	12.7398	0.0172832	774.9	768.918	0.0639831
798	0.5	817.7	-73.3603	-0.0164864	839.5	104.058	0.129612	802.1	18.3232	0.0156799	761	73.0317	0.0990774	775.2	663.711	0.0552286
800	0.53	818	97.6494	0.0219449	839.8	20.9318	0.0260722	802.4	8.91992	0.00763314	761.3	89.4856	0.121399	775.5	389.758	0.0324325
802	0.57	818.3	166.135	0.0373357	840.1	0.471191	0.000586906	802.7	-40.4885	-0.0346477	761.6	93.1013	0.126305	775.8	201.734	0.0167867
804	0.57	818.6	-10.1435	-0.00227958	840.4	74.0067	0.0921812	803	-31.6533	-0.027087	761.9	38.5442	0.0522904	776.1	166.977	0.0138944
806	0.51	818.9	-209.935	-0.0471789	840.7	74.8716	0.0932585	803.3	-85.8247	-0.0734437	762.2	-42.1843	-0.0572287	776.4	618.797	0.0514913
809	0.56	819.2	-209.248	-0.0470245	841	70.2351	0.0874834	803.6	-105.003	-0.0898555	762.5	29.0825	0.0394544	776.7	849.215	0.0706648
811	0.58	819.5	-161.079	-0.0361996	841.3	71.4287	0.0889701	803.9	-48.1887	-0.0412371	762.8	18.6775	0.0253385	777	937.559	0.078016
813	0.58	819.8	-54.9268	-0.0123438	841.6	36.2863	0.0451974	804.2	-11.1301	-0.00952451	763.1	84.9346	0.115225	777.3	744.168	0.0619236
815	0.51	820.1	34.4629	0.0077449	841.9	-2.85889	-0.00356097	804.5	-7.57715	-0.00648408	763.4	18.8528	0.0255763	777.6	429.691	0.0357554
817	0.52	820.4	-109.165	-0.0245328	842.2	-25.5085	-0.0317729	804.8	61.2188	0.0523874	763.7	96.5991	0.13105	777.9	-32.5234	-0.00270634
819	0.5	820.7	-69.0635	-0.0155207	842.5	34.6742	0.0431894	805.1	-95.9932	-0.0821453	764	108.341	0.146979	778.2	611.531	0.0508867
821	0.52	821	-79.4785	-0.0178613	842.8	-55.147	-0.0686899	805.4	-40.2102	-0.0344095	764.3	33.7434	0.0457775	778.5	275.496	0.0229246
823	0.53	821.3	15.5947	0.00350463	843.1	-37.1372	-0.0462573	805.7	21.5666	0.0184555	764.6	-19.6919	-0.0267147	778.8	-160.262	-0.0133357
825	0.56	821.6	54.3955	0.0122244	843.4	33.7032	0.0419801	806	30.5867	0.0261743	764.9	-98.2983	-0.133355	779.1	-468.77	-0.0390072
827	0.51	821.9	216.935	0.048752	843.7	4.87329	0.00607007	806.3	-51.3992	-0.0439844	765.2	-66.0772	-0.0896426	779.4	-242.688	-0.0201945
829	0.52	822.2	61.2051	0.0137547	844	55.5418	0.0691816	806.6	-56.6421	-0.048471	765.5	-9.6936	-0.0131507	779.7	-52.3398	-0.0043553
832	0.53	822.5	-82.5381	-0.0185489	844.3	122.04	0.15201	806.9	-83.6411	-0.0715751	765.8	113.186	0.153551	780	85.5859	0.00712177
834	0.59	822.8	-264.808	-0.0595106	844.6	101.201	0.126054	807.2	-57.1462	-0.0489024	766.1	11.7248	0.0159063	780.3	537.129	0.0446955
836	0.51	823.1	4.9165	0.00110489	844.9	96.6947	0.120441	807.5	-18.1582	-0.0155387	766.4	68.5935	0.0930564	780.6	491.59	0.0409061
838	0.52	823.4	155.617	0.0349721	845.2	50.0184	0.0623019	807.8	0.072998	6.24674e-05	766.7	98.6238	0.133796	780.9	26.3047	0.00218886
840	0.51	823.7	75.8101	0.0170369	845.5	-45.1615	-0.0562522	808.1	-46.7014	-0.0399643	767	-3.68433	-0.00499829	781.2	-155.375	-0.012929
842	0.57	824	27.2329	0.00612009	845.8	-125.344	-0.156126	808.4	69.2676	0.0592751	767.3	-115.664	-0.156914	781.5	90.5312	0.00753328
844	0.58	824.3	-5.36572	-0.00120585	846.1	-158.363	-0.197253	808.7	55.2305	0.047263	767.6	-145.315	-0.19714	781.8	-21.3086	-0.00177313
846	0.51	824.6	-86.4756	-0.0194338	846.4	-104.883	-0.130641	809	37.1873	0.0318227	767.9	-54.6394	-0.0741257	782.1	313.461	0.0260837
848	0.47	824.9	-286.602	-0.0644084	846.7	-79.5738	-0.0991155	809.3	33.3875	0.028571	768.2	-70.6326	-0.0958226	782.4	216.148	0.0179861
850	0.51	825.2	-315.999	-0.0710149	847	-8.93396	-0.011128	809.6	89.3328	0.0764457	768.5	-14.2983	-0.0193976	782.7	238.77	0.0198685
852	0.52	825.5	-121.655	-0.0273397	847.3	19.037	0.0237121	809.9	127.019	0.108696	768.8	11.5305	0.0156427	783	-37.6836	-0.00313572
854	0.57	825.8	-151.583	-0.0340655	847.6	63.3366	0.0788907	810.2	42.4509	0.036327	769.1	0.521484	0.000707464	783.3	-512.523	-0.042648
857	0.56	826.1	-145.775	-0.0327602	847.9	-34.8649	-0.043427	810.5	43.8765	0.0375469	769.4	-41.4917	-0.0562891	783.6	-532.117	-0.0442785
859	0.5	826.4	-150.733	-0.0338745	848.2	-38.4021	-0.0478329	810.8	31.7956	0.0272088	769.7	-40.677	-0.0551838	783.9	-990.129	-0.0823905
861	0.5	826.7	44.541	0.0100098	848.5	22.7239	0.0283044	811.1	53.7085	0.0459606	770	-60.2004	-0.08167	784.2	-596.859	-0.0496658
863	0.54	827	-78.4482	-0.0176298	848.8	25.5139	0.0317796	811.4	51.3657	0.0439557	770.3	7.43823	0.010091	784.5	-547.012	-0.0455179
865	0.58	827.3	-263.96	-0.0593201	849.1	-1.69885	-0.00211606	811.7	57.5164	0.0492191	770.6	-1.26221	-0.00171235	784.8	-412.891	-0.0343574
867	0.56	827.6	-405.478	-0.0911237	849.4	-32.2477	-0.040167	812	18.6606	0.0159687	770.9	-31.4656	-0.0426873	785.1	-730.836	-0.0608142
869	0.5	827.9	-177.023	-0.0397825	849.7	-42.9659	-0.0535175	812.3	47.5483	0.0406891	771.2	-32.6748	-0.0443278	785.4	-740.172	-0.0615911
871	0.53	828.2	-119.322	-0.0268154	850	0.313721	0.000390764	812.6	26.9304	0.0230455	771.5	-59.8884	-0.0812467	785.7	-639.266	-0.0531945
873	0.52	828.5	-133.143	-0.0299213	850.3	37.5898	0.0468211	812.9	37.0574	0.0317115	771.8	49.5593	0.0672339	786	-500.426	-0.0416414
875	0.56	828.8	-35.7285	-0.00802932	850.6	132.363	0.164869	813.2	-19.8227	-0.0169631	772.1	25.6689	0.0348234	786.3	-389.66	-0.0324244
878	0.58	829.1	-35.831	-0.00805237	850.9	170.301	0.212123	813.5	-55.709	-0.0476725	772.4	34.4407	0.0467234	786.6	-88.6367	-0.00737563
880	0.52	829.4	96.3013	0.0216419	851.2	193.403	0.240899	813.8	13.8982	0.0118932	772.7	88.7073	0.120343	786.9	79.3242	0.00660072
882	0.49	829.7	-120.831	-0.0271546	851.5	211.834	0.263856	814.1	109.999	0.0941311	773	16.6367	0.02257	787.2	356.234	0.0296429
884	0.57	830	-37.4829	-0.00842359	851.8	279.264	0.347846	814.4	23.0959	0.0197641	773.3	-20.6057	-0.0279544	787.5	339.719	0.0282686
886	0.59	830.3	237.602	0.0533966	852.1	298.191	0.371421	814.7	19.9353	0.0170595	773.6	45.314	0.0614745	787.8	78.4453	0.00652758
888	0.57	830.6	288.423	0.0648177	852.4	357.115	0.444815	815	63.019	0.053928	773.9	55.0623	0.0746994	788.1	-76.2031	-0.00634101
890	0.51	830.9	253.725	0.0570199	852.7	431.371	0.537306	815.3	-44.9038	-0.038426	774.2	92.1394	0.125	788.4	10.4375	0.000868524
892	0.52	831.2	243.76	0.0547805	853	559.123	0.696432	815.6	-40.3332	-0.0345148	774.5	102.045	0.138438	788.7	-160.699	-0.0133721
894	0.57	831.5	423.288	0.0951262	853.3	698.206	0.86967	815.9	-17.2671	-0.0147762	774.8	9.77881	0.0132663	789	-603.207	-0.050194
896	0.56	831.8	368.291	0.0827667	853.6	810.119	1.00907	816.2	-90.9575	-0.0778361	775.1	-50.3252	-0.0682729	789.3	342.523	0.028502
898	0.54	832.1	126.029	0.0283228	853.9	926.197	1.15365	816.5	-100.904	-0.0863478	775.4	-63.0999	-0.0856035	789.6	209.871	0.0174638
901	0.55	832.4	81.2539	0.0182603	854.2	912.605	1.13672	816.8	-85.6074	-0.0732578	775.7	-29.5459	-0.040083	789.9	-113.195	-0.0094192
903	0.53	832.7	150.966	0.0339269	854.5	1099.34	1.36932	817.1	39.6838	0.0339591	776	6.50269	0.00882177	790.2	-342.32	-0.0284851
905	0.52	833	125.662	0.0282402	854.8	1089.08	1.35653	817.4	64.9702	0.0555977	776.3	38.5469	0.052294	790.5	-268.523	-0.0223443
907	0.55	833.3	229.841	0.0516526	855.1	1099.81	1.36991	817.7	-129.25	-0.110605	776.6	56.9202	0.0772199	790.8	36.2109	0.00301318
909	0.51	833.6	249.006	0.0559596	855.4	1166.71	1.45323	818	-144.977	-0.124063	776.9	-19.5442	-0.0265143	791.1	34.5352	0.00287374
911	0.57	833.9	167.153	0.0375645	855.7	1116.77	1.39103	818.3	-212.71	-0.182025	777.2	-46.0134	-0.0624234	791.4	291.133	0.0242257
913	0.53	834.2	90.7827	0.0204017	856	1067	1.32903	818.6	-111.698	-0.0955845	777.5	-10.655	-0.014455	791.7	457.348	0.0380568
915	0.54	834.5	-95.5962	-0.0214835	856.3	940.556	1.17154	818.9	-75.1921	-0.064345	777.8	-10.3003	-0.0139737	792	375.812	0.0312721
917	0.59	834.8	20.5093	0.00460908	856.6	768.776	0.957571	819.2	-38.6912	-0.0331096	778.1	-26.2827	-0.035656	792.3	-44.4805	-0.0037013
919	0.56	835.1	-194.657	-0.0437456	856.9	702.16	0.874596	819.5	-80.4477	-0.0688424	778.4	16.3965	0.022244	792.6	38.5312	0.00320626
921	0.51	835.4	-158.338	-0.0355835	857.2	743.542	0.926141	819.8	-82.2095	-0.07035	778.7	92.9038	0.126037	792.9	-306.891	-0.025537
924	0.52	835.7	10.9673	0.0024647	857.5	561.089	0.69888	820.1	-161.226	-0.137967	779	239.406	0.324787	793.2	-920.352	-0.0765842
926	0.51	836	300.512	0.0675345	857.8	476.298	0.593267	820.4	-125.751	-0.10761	779.3	124.239	0.168547	793.5	-1097.88	-0.0913569
928	0.52	836.3	262.789	0.0590569	858.1	422.839	0.52668	820.7	-136.029	-0.116406	779.6	24.2329	0.0328752	793.8	-1549.82	-0.128963
930	0.59	836.6	121.551	0.0273164	858.4	442.544	0.551224	821	-95.8144	-0.0819923	779.9	-55.2773	-0.0749912	794.1	-873.527	-0.0726879
932	0.56	836.9	168.046	0.0377652	858.7	380.747	0.47425	821.3	-30.355	-0.025976	780.2	44.8745	0.0608783	794.4	-401.598	-0.0334177
934	0.5	837.2	-19.2202	-0.00431939	859	310.113	0.386271	821.6	120.848	0.103415	780.5	43.5217	0.0590431	794.7	-647.387	-0.0538703
936	0.5	837.5	-51.5083	-0.0115755	859.3	329.478	0.410391	821.9	86.5459	0.0740609	780.8	54.8315	0.0743864	795	-642.602	-0.0534721
938	0.53	837.8	-98.5527	-0.0221479	859.6	308.005	0.383645	822.2	111.988	0.0958327	781.1	45.1365	0.0612337	795.3	-478.523	-0.0398188
940	0.52	838.1	-1.86865	-0.000419945	859.9	329.53	0.410456	822.5	114.422	0.0979159	781.4	97.7705	0.132639	795.6	-354.559	-0.0295035
942	0.56	838.4	-150.947	-0.0339226	860.2	301.721	0.375817	822.8	38.104	0.0326072	781.7	-22.6001	-0.0306601	795.9	-223.961	-0.0186362
944	0.55	838.7	-163.541	-0.0367527	860.5	279.741	0.348439	823.1	-30.4709	-0.0260752	782	-52.4756	-0.0711902	796.2	19.2617	0.0016028
947	0.56	839	-95.6499	-0.0214955	860.8	238.759	0.297393	823.4	47.947	0.0410302	782.3	54.979	0.0745864	796.5	-165.969	-0.0138106
949	0.55	839.3	-133.771	-0.0300626	861.1	321.94	0.401002	823.7	-30.3911	-0.0260069	782.6	25.5947	0.0347227	796.8	-434.57	-0.0361614
951	0.56	839.6	-191.91	-0.0431282	861.4	369.787	0.460598	824	-39.2319	-0.0335724	782.9	3.70654	0.00502843	797.1	-258.23	-0.0214878
953	0.55	839.9	-136.065	-0.0305781	861.7	360.63	0.449193	824.3	52.1699	0.0446439	783.2	-7.68579	-0.0104268	797.4	-121.621	-0.0101203
955	0.54	840.2	-117.728	-0.0264573	862	386.138	0.480966	824.6	-109.434	-0.0936472	783.5	42.4175	0.057545	797.7	-559.055	-0.04652
957	0.55	840.5	-223.666	-0.0502647	862.3	406.81	0.506714	824.9	-148.294	-0.126901	783.8	-0.651123	-0.000883336	798	-719.93	-0.0599067
959	0.55	840.8	48.3897	0.0108747	862.6	260.479	0.324447	825.2	-128.659	-0.110099	784.1	-88.2236	-0.119687	798.3	-763.863	-0.0635625
961	0.54	841.1	61.6807	0.0138616	862.9	232.646	0.289779	825.5	-100.03	-0.0855998	784.4	-7.80054	-0.0105825	798.6	-493.844	-0.0410937
963	0.54	841.4	-19.0508	-0.00428131	863.2	332.31	0.413918	825.8	-65.6567	-0.0561852	784.7	-37.3818	-0.0507135	798.9	-417.906	-0.0347748
965	0.53	841.7	-222.291	-0.0499558	863.5	325.805	0.405816	826.1	-83.0388	-0.0710597	785	-1.13477	-0.00153946	799.2	-59.0273	-0.00491178
967	0.54	842	-69.0444	-0.0155165	863.8	313.63	0.390651	826.4	-54.9268	-0.0470031	785.3	-22.7239	-0.030828	799.5	579.441	0.0482164
969	0.53	842.3	-184.062	-0.0413645	864.1	309.789	0.385866	826.7	-179.071	-0.153238	785.6	20.3481	0.027605	799.8	595.195	0.0495273
971	0.53	842.6	-84.0986	-0.0188996	864.4	323.608	0.40308	827	-75.9702	-0.0650108	785.9	-6.0835	-0.00825308	800.1	607.227	0.0505285
974	0.53	842.9	-4.89502	-0.00110007	864.7	315.428	0.39289	827.3	-51.374	-0.0439629	786.2	-6.68726	-0.00907217	800.4	812.844	0.0676383
976	0.51	843.2	-120.208	-0.0270145	865	322.243	0.40138	827.6	-139.786	-0.119621	786.5	-2.79419	-0.00379069	800.7	726.062	0.060417
978	0.59	843.5	80.7148	0.0181392	865.3	345.89	0.430834	827.9	-167.95	-0.143722	786.8	-26.406	-0.0358233	801	745.895	0.0620673
980	0.56	843.8	97.6177	0.0219378	865.6	300.868	0.374755	828.2	-150.123	-0.128466	787.1	37.4785	0.0508447	801.3	535.984	0.0446003
982	0.52	844.1	-94.7373	-0.0212905	865.9	252.177	0.314106	828.5	-101.799	-0.0871132	787.4	-44.3081	-0.0601099	801.6	133.008	0.0110678
984	0.51	844.4	101.638	0.0228413	866.2	309.816	0.385901	828.8	-95.7312	-0.0819211	787.7	-50.4324	-0.0684183	801.9	356.656	0.029678
986	0.58	844.7	41.0044	0.00921498	866.5	422.288	0.525992	829.1	-6.16821	-0.00527839	788	49.6047	0.0672955	802.2	561.902	0.046757
988	0.58	845	-129.142	-0.0290223	866.8	390.422	0.486302	829.4	-54.6121	-0.0467338	788.3	65.9717	0.0894995	802.5	486.734	0.0405021
990	0.58	845.3	-426.808	-0.0959172	867.1	285.054	0.355057	829.7	-48.5615	-0.0415561	788.6	85.0015	0.115316	802.8	-114.805	-0.00955312
992	0.55	845.6	-200.487	-0.0450557	867.4	217.85	0.271349	830	-48.7656	-0.0417307	788.9	22.8596	0.0310122	803.1	-399.098	-0.0332097
994	0.55	845.9	-30.1787	-0.00678211	867.7	241.31	0.300571	830.3	-54.7241	-0.0468297	789.2	12.8804	0.017474	803.4	-351.113	-0.0292168
996	0.53	846.2	26.8648	0.00603736	868	390.769	0.486733	830.6	-100.941	-0.0863797	789.5	-39.603	-0.0537269	803.7	-331.188	-0.0275587
999	0.53	846.5	63.8935	0.0143589	868.3	455.224	0.567018	830.9	-56.4119	-0.0482739	789.8	-110.424	-0.149805	804	-311.617	-0.0259303
1001	0.52	846.8	71.4111	0.0160483	868.6	498.845	0.621351	831.2	-77.1387	-0.0660107	790.1	-13.2493	-0.0179744	804.3	-428.516	-0.0356576
1003	0.52	847.1	-50.8403	-0.0114254	868.9	564.295	0.702874	831.5	-63.6196	-0.0544419	790.4	32.0881	0.0435319	804.6	-232.43	-0.0193409
1005	0.53	847.4	-259.599	-0.0583401	869.2	568.41	0.708	831.8	-1.10742	-0.000947666	790.7	-32.7446	-0.0444225	804.9	-234.402	-0.0195051
1007	0.56	847.7	60.3711	0.0135673	869.5	539.856	0.672434	832.1	-30.8494	-0.0263991	791	-38.2495	-0.0518906	805.2	-575.133	-0.0478579
1009	0.55	848	153.075	0.0344007	869.8	533.634	0.664683	832.4	-60.0981	-0.0514284	791.3	-32.9243	-0.0446663	805.5	-399.227	-0.0332204
1011	0.52	848.3	156.269	0.0351187	870.1	608.076	0.757406	832.7	-74.6006	-0.0638388	791.6	34.0623	0.0462101	805.8	217.566	0.0181041
1013	0.53	848.6	86.4561	0.0194294	870.4	679.847	0.846804	833	-18.1104	-0.0154978	791.9	87.2124	0.118315	806.1	-176.305	-0.0146706
1015	0.54	848.9	192.87	0.0433439	870.7	742.617	0.924989	833.3	-10.624	-0.00909141	792.2	124.524	0.168934	806.4	-273.293	-0.0227412
1017	0.53	849.2	124.772	0.0280403	871	747.717	0.931341	833.6	23.3569	0.0199875	792.5	145.332	0.197162	806.7	-569.98	-0.0474292
1019	0.53	849.5	189.412	0.0425668	871.3	706.315	0.879771	833.9	-44.9185	-0.0384386	792.8	12.6365	0.0171431	807	-416.08	-0.0346228
1022	0.53	849.8	240.54	0.0540569	871.6	749.08	0.933038	834.2	-30.1992	-0.0258427	793.1	-9.06372	-0.0122962	807.3	-509.547	-0.0424004
1024	0.53	850.1	184.398	0.04144	871.9	802.839	1	834.5	-61.7346	-0.0528288	793.4	66.2312	0.0898516	807.6	-60.4258	-0.00502814
1026	0.53	850.4	338.998	0.0761836	872.2	686.096	0.854586	834.8	-25.7752	-0.0220569	793.7	32.856	0.0445735	807.9	-373.357	-0.0310678
1028	0.56	850.7	351.577	0.0790104	872.5	720.852	0.897878	835.1	-16.3208	-0.0139664	794	-66.1887	-0.0897939	808.2	-929.361	-0.0773339
1030	0.57	851	514.399	0.115602	872.8	729.939	0.909197	835.4	19.8774	0.0170099	794.3	-97.74	-0.132597	808.5	-649.42	-0.0540395
1032	0.51	851.3	587.708	0.132077	873.1	660.356	0.822526	835.7	-31.4294	-0.0268955	794.6	-79.9602	-0.108477	808.8	-173.188	-0.0144113
1034	0.49	851.6	729.748	0.163997	873.4	617.271	0.768859	836	106.258	0.090929	794.9	-32.352	-0.0438899	809.1	-290.363	-0.0241617
1036	0.55	851.9	880.281	0.197827	873.7	575.351	0.716645	836.3	70.4409	0.0602792	795.2	-74.0803	-0.1005	809.4	-767.604	-0.0638737
1038	0.57	852.2	1222.54	0.274744	874	566.595	0.705739	836.6	-64.1311	-0.0548796	795.5	-103.147	-0.139933	809.7	-235.904	-0.01963
1040	0.56	852.5	1869.54	0.420145	874.3	579.336	0.721608	836.9	-125.21	-0.107147	795.8	2.78272	0.00377513	810	173.039	0.0143989
1043	0.57	852.8	2393.03	0.537789	874.6	639.742	0.79685	837.2	13.2073	0.011302	796.1	48.542	0.0658538	810.3	-121.686	-0.0101257
1045	0.51	853.1	2982.26	0.670207	874.9	634.645	0.7905	837.5	51.8687	0.0443861	796.4	45.9629	0.0623549	810.6	-263.867	-0.0219569
1047	0.51	853.4	3349.72	0.752787	875.2	575.046	0.716265	837.8	37.5259	0.0321124	796.7	22.5474	0.0305885	810.9	129.295	0.0107589
1049	0.55	853.7	3915.67	0.879974	875.5	570.611	0.710742	838.1	68.9268	0.0589834	797	-18.0393	-0.0244728	811.2	-148.311	-0.0123412
1051	0.5	854	4269.6	0.959513	875.8	540.008	0.672623	838.4	66.572	0.0569684	797.3	1.20312	0.0016322	811.5	428.033	0.0356175
1053	0.59	854.3	4474.27	1.00551	876.1	531.069	0.661488	838.7	-4.03613	-0.00345388	797.6	34.9421	0.0474037	811.8	189.967	0.0158075
1055	0.49	854.6	4770.42	1.07206	876.4	487.294	0.606963	839	3.34937	0.00286619	797.9	-27.4898	-0.0372936	812.1	134.541	0.0111954
1057	0.5	854.9	4816.57	1.08243	876.7	461.684	0.575064	839.3	-21.0203	-0.0179879	798.2	-17.5925	-0.0238666	812.4	103.352	0.00860008
1059	0.52	855.2	4790.45	1.07656	877	451.404	0.56226	839.6	22.605	0.019344	798.5	-20.1987	-0.0274023	812.7	-225.547	-0.0187682
1061	0.57	855.5	4630.06	1.04052	877.3	453.123	0.5644	839.9	-13.0249	-0.0111459	798.8	11.0234	0.0149548	813	-504.154	-0.0419516
1063	0.57	855.8	4762.92	1.07038	877.6	517.172	0.644179	840.2	34.5901	0.0296002	799.1	-28.2573	-0.0383349	813.3	-653.162	-0.0543509
1066	0.52	856.1	4610.01	1.03601	877.9	441.552	0.549988	840.5	4.69995	0.00402194	799.4	-35.0425	-0.0475399	813.6	-158.236	-0.0131671
1068	0.5	856.4	4252.84	0.955746	878.2	470.93	0.586581	840.8	104.304	0.0892569	799.7	-87.6655	-0.11893	813.9	389.932	0.032447
1070	0.5	856.7	3697.65	0.830978	878.5	534.472	0.665728	841.1	155.904	0.133414	800	-64.292	-0.0872208	814.2	970.088	0.0807229
1072	0.59	857	3387.2	0.761211	878.8	615.18	0.766255	841.4	21.9978	0.0188244	800.3	-2.08887	-0.00283383	814.5	978.848	0.0814518
1074	0.58	857.3	3105.99	0.698013	879.1	553.384	0.689283	841.7	-28.4119	-0.0243132	800.6	7.27661	0.00987171	814.8	652.883	0.0543276
1076	0.55	857.6	3018.76	0.67841	879.4	600.586	0.748078	842	111.922	0.0957759	800.9	-29.5283	-0.0400592	815.1	311.523	0.0259225
1078	0.55	857.9	3113.26	0.699649	879.7	509.12	0.634149	842.3	28.5005	0.024389	801.2	-15.0044	-0.0203555	815.4	-262.602	-0.0218516
1080	0.51	858.2	3121.52	0.701503	880	532.984	0.663874	842.6	-46.9243	-0.0401551	801.5	88.1836	0.119633	815.7	169.918	0.0141392
1082	0.52	858.5	3207	0.720714	880.3	565.513	0.704391	842.9	-18.356	-0.0157079	801.8	141.532	0.192008	816	223.377	0.0185876
1084	0.53	858.8	3059.22	0.687503	880.6	479.039	0.596681	843.2	-49.0413	-0.0419666	802.1	217.545	0.295129	816.3	-7.51758	-0.000625552
1087	0.57	859.1	2999.43	0.674066	880.9	491.397	0.612074	843.5	18.7686	0.016061	802.4	102.388	0.138903	816.6	191.131	0.0159044
1089	0.57	859.4	2821.87	0.634163	881.2	454.253	0.565808	843.8	-33.4285	-0.0286061	802.7	-50.7737	-0.0688814	816.9	145.766	0.0121294
1091	0.56	859.7	2711.31	0.609316	881.5	544.773	0.678558	844.1	19.3694	0.0165752	803	-112.106	-0.152087	817.2	-10.002	-0.000832282
1093	0.5	860	2755.97	0.619354	881.8	534.457	0.665708	844.4	93.1633	0.0797237	803.3	-193.775	-0.262882	817.5	-545.18	-0.0453654
1095	0.52	860.3	2832.63	0.636581	882.1	518.305	0.64559	844.7	103.45	0.0885267	803.6	-169.117	-0.229429	817.8	-880.717	-0.0732861
1097	0.58	860.6	2744.27	0.616724	882.4	528.151	0.657854	845	66.2363	0.0566811	803.9	-96.1265	-0.130409	818.1	-1046.01	-0.0870401
1099	0.57	860.9	2485.9	0.558661	882.7	524.662	0.653509	845.3	24.2654	0.0207649	804.2	-46.9744	-0.0637271	818.4	-925.65	-0.0770251
1101	0.55	861.2	2584.52	0.580824	883	492.838	0.613869	845.6	-76.9597	-0.0658576	804.5	31.6746	0.0429708	818.7	-497.061	-0.0413614
1103	0.52	861.5	2598.88	0.584049	883.3	569.178	0.708956	845.9	-138.192	-0.118256	804.8	-6.18115	-0.00838557	819	-360.82	-0.0300245
1105	0.52	861.8	2612.72	0.58716	883.6	670.515	0.83518	846.2	-132.178	-0.11311	805.1	-23.374	-0.03171	819.3	-722.639	-0.0601321
1107	0.58	862.1	2636.54	0.592514	883.9	578.85	0.721003	846.5	-29.9192	-0.0256031	805.4	-3.90405	-0.00529638	819.6	-758.211	-0.0630922
1109	0.55	862.4	2628.61	0.590731	884.2	538.684	0.670974	846.8	-16.1641	-0.0138322	805.7	-7.93628	-0.0107666	819.9	-852.842	-0.0709666
1112	0.57	862.7	2514.41	0.565068	884.5	522.847	0.651248	847.1	23.334	0.0199678	806	-48.4746	-0.0657624	820.2	-456.484	-0.0379849
1114	0.51	863	2640.2	0.593337	884.8	600.51	0.747983	847.4	-50.1704	-0.0429329	806.3	-81.5156	-0.110587	820.5	-332.227	-0.0276452
1116	0.49	863.3	2839.99	0.638234	885.1	679.503	0.846375	847.7	-108.932	-0.0932177	806.6	-15.8933	-0.0215614	820.8	-227.027	-0.0188914
1118	0.5	863.6	2789.5	0.626888	885.4	721.828	0.899094	848	-35.4463	-0.0303328	806.9	-20.9431	-0.0284122	821.1	-66.5273	-0.00553587
1120	0.51	863.9	2869.5	0.644867	885.7	714.15	0.88953	848.3	-67.967	-0.0581622	807.2	17.3381	0.0235215	821.4	191.607	0.015944
1122	0.55	864.2	2718.74	0.610986	886	669.303	0.83367	848.6	-34.2415	-0.0293018	807.5	-66.3845	-0.0900596	821.7	-119.711	-0.00996137
1124	0.55	864.5	2628.97	0.590812	886.3	695.788	0.866659	848.9	78.2268	0.0669419	807.8	-59.7781	-0.081097	822	-212.387	-0.0176731
1126	0.56	864.8	2626.93	0.590354	886.6	715.937	0.891756	849.2	51.9412	0.0444482	808.1	-34.3418	-0.0465893	822.3	24.5859	0.00204584
1128	0.56	865.1	2648.13	0.595119	886.9	657.418	0.818866	849.5	31.6521	0.027086	808.4	-52.5762	-0.0713267	822.6	-462.549	-0.0384896
1130	0.56	865.4	2609.32	0.586396	887.2	579.728	0.722098	849.8	102.107	0.0873773	808.7	-69.4807	-0.09426	822.9	-829.387	-0.0690148
1132	0.55	865.7	2821	0.633968	887.5	616.038	0.767324	850.1	130.308	0.11151	809	8.11108	0.0110038	823.2	-1346.29	-0.112027
1134	0.53	866	2623.91	0.589676	887.8	601.511	0.74923	850.4	81.5024	0.069745	809.3	-83.3005	-0.113008	823.5	-589.232	-0.0490312
1137	0.51	866.3	2752.31	0.618531	888.1	685.982	0.854445	850.7	63.9434	0.0547189	809.6	-9.38379	-0.0127304	823.8	-168.238	-0.0139994
1139	0.53	866.6	2709.95	0.609011	888.4	727.952	0.906722	851	190.88	0.163344	809.9	75.5303	0.102467	824.1	61.6992	0.00513411
1141	0.53	866.9	2672.08	0.6005	888.7	673.252	0.838589	851.3	159.31	0.136328	810.2	89.1067	0.120885	824.4	-127.412	-0.0106022
1143	0.53	867.2	2730.44	0.613616	889	722.385	0.899787	851.6	100.986	0.0864177	810.5	29.0134	0.0393606	824.7	-190.584	-0.0158589
1145	0.53	867.5	2836.55	0.637461	889.3	648.847	0.808191	851.9	222.159	0.19011	810.8	38.4165	0.0521172	825	-229.809	-0.0191228
1147	0.52	867.8	2986.63	0.67119	889.6	640.641	0.797969	852.2	344.575	0.294867	811.1	55.9812	0.0759461	825.3	-663.092	-0.0551771
1149	0.53	868.1	2960.96	0.665421	889.9	665.268	0.828643	852.5	424.238	0.363037	811.4	65.3767	0.0886923	825.6	-824.426	-0.068602
1151	0.53	868.4	2917.02	0.655547	890.2	669.89	0.834401	852.8	642.894	0.550151	811.7	92.6021	0.125627	825.9	-424.812	-0.0353495
1153	0.59	868.7	3125.08	0.702304	890.5	775.344	0.965753	853.1	901.547	0.77149	812	14.8237	0.0201104	826.2	-479.252	-0.0398795
1155	0.58	869	3446.62	0.774563	890.8	764.964	0.952823	853.4	1164.19	0.996249	812.3	-17.1258	-0.0232335	826.5	-693.748	-0.0577281
1157	0.56	869.3	3591.9	0.807212	891.1	743.914	0.926604	853.7	1524.34	1.30444	812.6	-0.411499	-0.000558254	826.8	-626.65	-0.0521448
1160	0.52	869.6	3481.66	0.782439	891.4	672.529	0.837688	854	1711.22	1.46437	812.9	-59.3679	-0.0805406	827.1	-670.252	-0.0557729
1162	0.55	869.9	3552.16	0.798283	891.7	671.475	0.836375	854.3	1808.61	1.5477	813.2	-84.8269	-0.115079	827.4	-663.561	-0.0552161
1164	0.52	870.2	3780.4	0.849576	892	614.918	0.765929	854.6	1850.24	1.58332	813.5	-82.7909	-0.112317	827.7	-1206.93	-0.100431
1166	0.52	870.5	3963.13	0.890641	892.3	625.527	0.779143	854.9	1993.86	1.70623	813.8	-47.0917	-0.0638862	828	-1259.38	-0.104796
1168	0.59	870.8	4243.1	0.953559	892.6	725.133	0.90321	855.2	2085.48	1.78463	814.1	-87.0624	-0.118112	828.3	-694.205	-0.0577661
1170	0.58	871.1	4356.31	0.978999	892.9	684.237	0.852272	855.5	1847.85	1.58128	814.4	-94.5367	-0.128252	828.6	114.617	0.00953751
1172	0.57	871.4	4448.25	0.999662	893.2	666.84	0.830602	855.8	1807.21	1.5465	814.7	-45.8481	-0.0621992	828.9	188.99	0.0157262
1174	0.49	871.7	4297.93	0.96588	893.5	739.44	0.921032	856.1	1788.31	1.53033	815	42.0037	0.0569836	829.2	-164.289	-0.0136708
1176	0.53	872	4254.84	0.956198	893.8	793.204	0.987999	856.4	1693.66	1.44934	815.3	24.3523	0.0330372	829.5	74.6777	0.00621408
1178	0.5	872.3	4449.75	1	894.1	790.467	0.984589	856.7	1407.51	1.20446	815.6	-31.6368	-0.0429196	829.8	-271.104	-0.022559
1180	0.51	872.6	4239.9	0.952839	894.4	811.728	1.01107	857	1166.85	0.998522	815.9	-10.962	-0.0148715	830.1	-470.545	-0.0391549
1183	0.52	872.9	4346.28	0.976747	894.7	792.152	0.986688	857.3	964.939	0.825738	816.2	20.5421	0.0278681	830.4	-230.086	-0.0191459
1185	0.57	873.2	4293.15	0.964805	895	733.909	0.914141	857.6	795.52	0.680759	816.5	-73.791	-0.100107	830.7	-351.982	-0.0292891
1187	0.56	873.5	4283.01	0.962527	895.3	736.331	0.917158	857.9	679.598	0.58156	816.8	-60.9609	-0.0827017	831	-56.9746	-0.00474097
1189	0.5	873.8	4279.87	0.961821	895.6	709.582	0.88384	858.2	717.171	0.613713	817.1	-55.4676	-0.0752494	831.3	64.373	0.0053566
1191	0.5	874.1	4244.44	0.953859	895.9	815.833	1.01618	858.5	712.49	0.609706	817.4	50.8563	0.0689935	831.6	401.625	0.03342
1193	0.51	874.4	4177.52	0.938819	896.2	786.581	0.979749	858.8	564.804	0.483326	817.7	27.0083	0.0366404	831.9	70.168	0.00583881
1195	0.54	874.7	4171.82	0.93754	896.5	772.493	0.962202	859.1	502.112	0.429678	818	4.4917	0.0060936	832.2	146.01	0.0121498
1197	0.54	875	3992.62	0.897268	896.8	777.571	0.968526	859.4	384.168	0.328748	818.3	92.9713	0.126128	832.5	-153.898	-0.0128062
1199	0.53	875.3	3827.66	0.860196	897.1	757.979	0.944123	859.7	374.218	0.320233	818.6	-22.72	-0.0308227	832.8	-330.857	-0.0275313
1201	0.53	875.6	3841.69	0.863348	897.4	670.887	0.835642	860	450.263	0.385309	818.9	-14.5806	-0.0197805	833.1	-202.172	-0.0168231
1203	0.54	875.9	3885.2	0.873127	897.7	616.624	0.768054	860.3	417.804	0.357532	819.2	32.5553	0.0441657	833.4	48.4668	0.00403301
1205	0.57	876.2	3752.2	0.843238	898	697.027	0.868202	860.6	301.341	0.25787	819.5	31.1862	0.0423082	833.7	129.699	0.0107925
1208	0.52	876.5	3641.94	0.818459	898.3	775.593	0.966063	860.9	322.122	0.275653	819.8	25.9818	0.0352478	834	13.1855	0.00109719
1210	0.5	876.8	3697.17	0.830871	898.6	697.159	0.868367	861.2	348.65	0.298354	820.1	-35.5598	-0.0482417	834.3	403.32	0.0335611
1212	0.5	877.1	3768.39	0.846876	898.9	694.555	0.865124	861.5	423.173	0.362126	820.4	-34.7721	-0.047173	834.6	280.092	0.023307
1214	0.47	877.4	3975.59	0.893441	899.2	753.95	0.939105	861.8	302.442	0.258812	820.7	-90.6538	-0.122984	834.9	153.119	0.0127413
1216	0.53	877.7	4022.29	0.903935	899.5	837.176	1.04277	862.1	240.205	0.205553	821	-68.2056	-0.0925301	835.2	-46.9043	-0.003903
1218	0.58	878	4043.72	0.908751	899.8	787.4	0.980769	862.4	224.714	0.192297	821.3	-0.26123	-0.000354394	835.5	-645.678	-0.0537281
1220	0.55	878.3	3955.14	0.888845	900.1	737.455	0.918559	862.7	276.72	0.2368	821.6	-56.1534	-0.0761797	835.8	-592.803	-0.0493282
1222	0.55	878.6	4051.29	0.910453	900.4	812.008	1.01142	863	285.471	0.244289	821.9	-5.38269	-0.00730235	836.1	-232.633	-0.0193578
1224	0.55	878.9	4073.69	0.915487	900.7	789.392	0.98325	863.3	294.216	0.251773	822.2	5.71851	0.00775793	836.4	122.143	0.0101637
1226	0.54	879.2	4209.08	0.945913	901	772.942	0.96276	863.6	321.709	0.275299	822.5	-31.5179	-0.0427583	836.7	-68.1387	-0.00566995
1228	0.55	879.5	4278.7	0.96156	901.3	792.823	0.987523	863.9	338.445	0.289621	822.8	31.0762	0.042159	837	-50.4668	-0.00419944
1231	0.54	879.8	4241.82	0.95327	901.6	827.701	1.03097	864.2	335.678	0.287254	823.1	131.666	0.178623	837.3	98.8066	0.00822189
1233	0.54	880.1	4180.92	0.939585	901.9	744.411	0.927223	864.5	375.157	0.321037	823.4	68.7537	0.0932736	837.6	-450.277	-0.0374684
1235	0.54	880.4	4227	0.949941	902.2	658.285	0.819946	864.8	453.629	0.388189	823.7	3.33704	0.00452714	837.9	-398.756	-0.0331812
1237	0.53	880.7	4105.84	0.922711	902.5	700.491	0.872517	865.1	412.599	0.353078	824	-22.0826	-0.0299581	838.2	-311.938	-0.0259569
1239	0.53	881	4022.15	0.903905	902.8	775.862	0.966397	865.4	494.565	0.423219	824.3	-57.1711	-0.0775604	838.5	63.7852	0.00530768
1241	0.53	881.3	4036.96	0.907232	903.1	789.231	0.983049	865.7	388.524	0.332476	824.6	-6.76489	-0.00917749	838.8	-253.498	-0.0210941
1243	0.52	881.6	4022.75	0.904039	903.4	815.597	1.01589	866	465.481	0.398331	824.9	-25.1945	-0.0341797	839.1	-112.18	-0.00933469
1245	0.53	881.9	3956.29	0.889102	903.7	824.461	1.02693	866.3	447.934	0.383316	825.2	29.5389	0.0400736	839.4	-304.562	-0.0253432
1247	0.53	882.2	4008.56	0.900849	904	769.992	0.959086	866.6	407.131	0.348399	825.5	75.6023	0.102565	839.7	-447.041	-0.0371991
1249	0.52	882.5	4206.81	0.945403	904.3	750.518	0.93483	866.9	431.575	0.369316	825.8	24.8296	0.0336847	840	-482.182	-0.0401233
1251	0.57	882.8	4501.57	1.01164	904.6	846.544	1.05444	867.2	510.513	0.436867	826.1	-41.1145	-0.0557774	840.3	167.939	0.0139746
1253	0.54	883.1	4476.05	1.00591	904.9	893.067	1.11239	867.5	521.948	0.446652	826.4	-46.394	-0.0629398	840.6	76.0137	0.00632524
1256	0.54	883.4	4636.78	1.04203	905.2	863.589	1.07567	867.8	583.878	0.499648	826.7	9.15625	0.0124217	840.9	-146.969	-0.0122295
1258	0.57	883.7	4697	1.05556	905.5	860.94	1.07237	868.1	669.804	0.573179	827	20.2029	0.0274079	841.2	-40.6914	-0.00338601
1260	0.55	884	4389.45	0.986448	905.8	717.293	0.893446	868.4	681.725	0.58338	827.3	-74.7541	-0.101414	841.5	12.2266	0.0010174
1262	0.55	884.3	4387.14	0.98593	906.1	598.142	0.745033	868.7	778.393	0.666103	827.6	-14.3801	-0.0195086	841.8	-288.898	-0.0240398
1264	0.51	884.6	4566.07	1.02614	906.4	631.489	0.78657	869	848.305	0.725929	827.9	53.6562	0.072792	842.1	-147.072	-0.0122382
1266	0.52	884.9	4488.75	1.00876	906.7	668.334	0.832463	869.3	860.964	0.736762	828.2	-8.14368	-0.011048	842.4	-658.301	-0.0547785
1268	0.56	885.2	4420.65	0.993461	907	644.678	0.802997	869.6	897.367	0.767914	828.5	-83.7806	-0.11366	842.7	-763.578	-0.0635388
1270	0.53	885.5	4622.81	1.03889	907.3	691.686	0.861549	869.9	910.268	0.778954	828.8	-107.087	-0.145278	843	-420.553	-0.034995
1272	0.5	885.8	4550.69	1.02268	907.6	822.691	1.02473	870.2	976.163	0.835343	829.1	-0.396851	-0.000538381	843.3	-302.268	-0.0251523
1274	0.54	886.1	4305.82	0.967653	907.9	794.196	0.989234	870.5	1096.81	0.938581	829.4	27.9568	0.0379272	843.6	-657.98	-0.0547518
1276	0.48	886.4	4276.93	0.961161	908.2	727.699	0.906406	870.8	1067.94	0.913883	829.7	51.6404	0.0700572	843.9	-659.162	-0.0548501
1279	0.53	886.7	4258.03	0.956915	908.5	839.699	1.04591	871.1	1119.57	0.958065	830	-2.67944	-0.00363503	844.2	-418.678	-0.034839
1281	0.52	887	4567.62	1.02649	908.8	770.697	0.959964	871.4	1167.45	0.999037	830.3	-5.83533	-0.00791641	844.5	-556.555	-0.046312
1283	0.53	887.3	4553.46	1.02331	909.1	824.028	1.02639	871.7	1168.58	1	830.6	23.8385	0.0323401	844.8	-391.518	-0.0325789
1285	0.53	887.6	4652.28	1.04551	909.4	761.189	0.948122	872	1056.7	0.904261	830.9	-61.8242	-0.0838729	845.1	-217.836	-0.0181265
1287	0.53	887.9	4589.09	1.03131	909.7	768.014	0.956623	872.3	1110.57	0.950356	831.2	-14.1571	-0.019206	845.4	-846.889	-0.0704712
1289	0.53	888.2	4564.14	1.02571	910	797.506	0.993356	872.6	1072.42	0.917718	831.5	47.5072	0.0644499	845.7	-1741	-0.144872
1291	0.53	888.5	4624.18	1.0392	910.3	744.828	0.927742	872.9	1109.28	0.949259	831.8	-27.6654	-0.0375319	846	-1114.11	-0.0927073
1293	0.53	888.8	4745.96	1.06657	910.6	800.648	0.997271	873.2	1061.39	0.908271	832.1	-35.6741	-0.0483967	846.3	-525.314	-0.0437124
1295	0.54	889.1	4459.47	1.00218	910.9	813.467	1.01324	873.5	963.486	0.824494	832.4	43.3131	0.0587601	846.6	-193.215	-0.0160778
1297	0.53	889.4	4554.48	1.02354	911.2	770.783	0.960072	873.8	1026.08	0.878059	832.7	71.9646	0.0976297	846.9	74.4844	0.00619799
1299	0.54	889.7	4573.47	1.0278	911.5	806.599	1.00468	874.1	1126.67	0.964138	833	111.613	0.151418	847.2	-144.168	-0.0119965
1301	0.53	890	4598.45	1.03342	911.8	752.412	0.937188	874.4	1073.01	0.918217	833.3	89.9238	0.121994	847.5	-519.215	-0.0432049
1304	0.54	890.3	4711.43	1.05881	912.1	725.222	0.903322	874.7	1038.34	0.88855	833.6	-5.76819	-0.00782533	847.8	-926.959	-0.077134
1306	0.53	890.6	4822.39	1.08374	912.4	736.532	0.917408	875	967.169	0.827646	833.9	-18.129	-0.0245945	848.1	-595.102	-0.0495195
1308	0.54	890.9	4671.85	1.04991	912.7	745.507	0.928588	875.3	947.744	0.811023	834.2	-56.3274	-0.0764157	848.4	108.021	0.00898867
1310	0.54	891.2	4739.79	1.06518	913	776.978	0.967788	875.6	799.314	0.684005	834.5	29.6377	0.0402075	848.7	404.414	0.0336521
1312	0.54	891.5	4648.71	1.04471	913.3	767.449	0.955918	875.9	743.379	0.63614	834.8	92.766	0.12585	849	162.85	0.013551
1314	0.56	891.8	4552.13	1.02301	913.6	745.75	0.928891	876.2	729.941	0.624641	835.1	113.393	0.153833	849.3	468.17	0.0389573
1316	0.56	892.1	4660.05	1.04726	913.9	754.05	0.939229	876.5	746.749	0.639023	835.4	43.6812	0.0592594	849.6	633.484	0.0527134
1318	0.53	892.4	4642.19	1.04325	914.2	760.349	0.947074	876.8	734.053	0.628159	835.7	61.1339	0.0829364	849.9	596.719	0.0496541
1320	0.53	892.7	4431.59	0.995918	914.5	777.811	0.968825	877.1	836.351	0.7157	836	64.5834	0.0876161	850.2	774.904	0.0644813
1322	0.53	893	4526.46	1.01724	914.8	835.106	1.04019	877.4	819.897	0.70162	836.3	22.5297	0.0305645	850.5	441.367	0.036727
1325	0.53	893.3	4817.58	1.08266	915.1	796.232	0.99177	877.7	855.188	0.731819	836.6	-93.5267	-0.126882	850.8	711.16	0.059177
1327	0.53	893.6	4837.68	1.08718	915.4	789.021	0.982789	878	928.975	0.794962	836.9	-65.087	-0.0882994	851.1	1019.21	0.0848108
1329	0.56	893.9	4762.28	1.07023	915.7	857.644	1.06826	878.3	843.008	0.721396	837.2	-53.3162	-0.0723306	851.4	1518.55	0.126362
1331	0.56	894.2	4767.37	1.07138	916	742.765	0.925173	878.6	814.037	0.696605	837.5	-14.7159	-0.0199642	851.7	2407.55	0.200337
1333	0.52	894.5	4837.44	1.08713	916.3	665.384	0.828789	878.9	785.312	0.672024	837.8	-39.1188	-0.0530699	852	3216.8	0.267676
1335	0.42	894.8	4825.5	1.08444	916.6	663.168	0.826028	879.2	834.833	0.714401	838.1	-54.8578	-0.074422	852.3	3985.31	0.331625
1337	0.57	895.1	4853.31	1.09069	916.9	751.949	0.936612	879.5	794.1	0.679544	838.4	-66.934	-0.090805	852.6	5163.46	0.429662
1339	0.58	895.4	5085.85	1.14295	917.2	739.062	0.92056	879.8	837.112	0.716351	838.7	-93.1786	-0.126409	852.9	7277.27	0.605556
1341	0.56	895.7	4987.39	1.12082	917.5	737.839	0.919037	880.1	879.621	0.752728	839	-80.9271	-0.109789	853.2	9526	0.792677
1343	0.56	896	4778.41	1.07386	917.8	705.45	0.878694	880.4	855.126	0.731767	839.3	-87.8453	-0.119174	853.5	11520.3	0.95863
1345	0.55	896.3	4626.17	1.03965	918.1	730.057	0.909344	880.7	907.129	0.776267	839.6	-97.4335	-0.132182	853.8	13423.7	1.11701
1348	0.54	896.6	4533.42	1.0188	918.4	709.33	0.883526	881	849.124	0.72663	839.9	-76.8568	-0.104267	854.1	15127.9	1.25882
1350	0.54	896.9	4616.16	1.0374	918.7	682.101	0.849611	881.3	925.368	0.791875	840.2	-119.118	-0.161599	854.4	16275.1	1.35428
1352	0.52	897.2	4806.89	1.08026	919	781.869	0.97388	881.6	896.606	0.767263	840.5	-93.882	-0.127364	854.7	17257	1.43599
1354	0.56	897.5	4866.86	1.09374	919.3	809.97	1.00888	881.9	838.341	0.717403	840.8	-93.3154	-0.126595	855	17477.1	1.4543
1356	0.54	897.8	5172.07	1.16233	919.6	901.57	1.12298	882.2	856.32	0.732788	841.1	-117.085	-0.158842	855.3	17288.9	1.43864
1358	0.54	898.1	5021.52	1.12849	919.9	860.333	1.07161	882.5	870.547	0.744963	841.4	-104.025	-0.141124	855.6	16692.6	1.38902
1360	0.56	898.4	5102.71	1.14674	920.2	816.427	1.01692	882.8	922.771	0.789653	841.7	-79.1343	-0.107356	855.9	15548.9	1.29385
1362	0.53	898.7	5029.89	1.13038	920.5	800.854	0.997527	883.1	1016.99	0.87028	842	-21.0795	-0.0285971	856.2	14792.2	1.23088
1364	0.51	899	4965.56	1.11592	920.8	864.112	1.07632	883.4	1123.95	0.961813	842.3	-92.8619	-0.12598	856.5	13640.1	1.13502
1366	0.5	899.3	5229.97	1.17534	921.1	859.202	1.0702	883.7	1117.42	0.956219	842.6	-68.3127	-0.0926755	856.8	12030.6	1.00109
1368	0.55	899.6	5133.62	1.15369	921.4	943.458	1.17515	884	1074.37	0.919384	842.9	-60.7693	-0.0824418	857.1	10731.4	0.89298
1371	0.53	899.9	5055.26	1.13608	921.7	853.544	1.06316	884.3	913.827	0.781999	843.2	-32.0596	-0.0434931	857.4	9931.16	0.826391
1373	0.59	900.2	5044.89	1.13375	922	861.296	1.07281	884.6	931.776	0.797359	843.5	-29.6874	-0.0402749	857.7	8955.55	0.745208
1375	0.56	900.5	5101.01	1.14636	922.3	875.711	1.09077	884.9	1029.72	0.881174	843.8	-9.81775	-0.0133191	858	8522.24	0.709152
1377	0.55	900.8	4936.86	1.10947	922.6	880.959	1.0973	885.2	1134.66	0.970977	844.1	-6.78479	-0.00920448	858.3	8206.54	0.682882
1379	0.56	901.1	4808.96	1.08072	922.9	755.871	0.941498	885.5	1043.6	0.89305	844.4	23.4123	0.031762	858.6	7519.79	0.625736
1381	0.55	901.4	4794.31	1.07743	923.2	855.448	1.06553	885.8	1034.03	0.884864	844.7	1.10583	0.00150021	858.9	6751.66	0.561819
1383	0.53	901.7	4869.63	1.09436	923.5	808.358	1.00687	886.1	975.212	0.834529	845	-14.7033	-0.0199469	859.2	6322.48	0.526105
1385	0.53	902	5012.7	1.12651	923.8	838.932	1.04496	886.4	1000.39	0.856075	845.3	-30.0158	-0.0407204	859.5	6032.3	0.501959
1387	0.57	902.3	4960.51	1.11478	924.1	881.505	1.09798	886.7	890.06	0.761661	845.6	0.170044	0.000230688	859.8	6018.03	0.500772
1389	0.58	902.6	5051.8	1.1353	924.4	810.408	1.00943	887	928.228	0.794323	845.9	-16.8152	-0.0228121	860.1	5545.41	0.461444
1392	0.55	902.9	4724.84	1.06182	924.7	815.144	1.01533	887.3	958.392	0.820135	846.2	-66.3031	-0.0899491	860.4	5382.7	0.447905
1394	0.52	903.2	4547.87	1.02205	925	795.878	0.991329	887.6	1072.8	0.918041	846.5	-115.293	-0.156411	860.7	5680	0.472644
1396	0.52	903.5	4479.14	1.0066	925.3	839.609	1.0458	887.9	946.459	0.809924	846.8	-37.6201	-0.0510368	861	5640.25	0.469336
1398	0.51	903.8	4638.14	1.04234	925.6	898.84	1.11958	888.2	953.612	0.816045	847.1	-24.6167	-0.0333959	861.3	5400.76	0.449408
1400	0.57	904.1	4794.9	1.07756	925.9	814.902	1.01503	888.5	1020.51	0.873292	847.4	-42.1161	-0.0571362	861.6	5140.23	0.427729
1402	0.55	904.4	4679.88	1.05172	926.2	714.129	0.889504	888.8	1030.65	0.881973	847.7	-27.7853	-0.0376945	861.9	4815.35	0.400694
1404	0.55	904.7	4631.36	1.04081	926.5	733.188	0.913243	889.1	942.298	0.806363	848	53.0433	0.0719604	862.2	4306.08	0.358317
1406	0.56	905	4606.58	1.03524	926.8	768.411	0.957116	889.4	968.434	0.828729	848.3	-22.6317	-0.030703	862.5	3878.12	0.322705
1408	0.56	905.3	4329.29	0.972927	927.1	676.966	0.843214	889.7	1008.32	0.862859	848.6	-40.4766	-0.0549119	862.8	4322.75	0.359705
1410	0.53	905.6	4553.48	1.02331	927.4	789.853	0.983824	890	1094.7	0.936777	848.9	-116.824	-0.158488	863.1	4703	0.391346
1412	0.52	905.9	4623.67	1.03909	927.7	783.403	0.97579	890.3	1094.57	0.936672	849.2	-13.0082	-0.0176474	863.4	4889.91	0.406899
1415	0.51	906.2	4814.86	1.08205	928	754.455	0.939733	890.6	1128.45	0.965657	849.5	-36.1943	-0.0491025	863.7	5422.72	0.451235
1417	0.54	906.5	4977.78	1.11866	928.3	843.503	1.05065	890.9	1125.31	0.962977	849.8	35.2828	0.0478659	864	5046.54	0.419932
1419	0.54	906.8	5004.19	1.1246	928.6	877.883	1.09347	891.2	1030.68	0.881994	850.1	89.5903	0.121541	864.3	5285.61	0.439826
1421	0.5	907.1	5039.59	1.13255	928.9	843.594	1.05076	891.5	1111.54	0.95119	850.4	-11.438	-0.0155172	864.6	5704.7	0.474699
1423	0.56	907.4	5185.47	1.16534	929.2	786.469	0.979609	891.8	1068.4	0.914271	850.7	14.5305	0.0197126	864.9	5592.06	0.465326
1425	0.56	907.7	5144.11	1.15604	929.5	783.845	0.976341	892.1	1027.25	0.879062	851	70.6626	0.0958634	865.2	5875.64	0.488923
1427	0.56	908	5165.98	1.16096	929.8	754.885	0.940269	892.4	989.601	0.846842	851.3	109.293	0.14827	865.5	5055.59	0.420686
1429	0.56	908.3	5063.34	1.13789	930.1	841.423	1.04806	892.7	948.197	0.811411	851.6	207.753	0.281844	865.8	4869.46	0.405197
1431	0.58	908.6	5110.44	1.14848	930.4	925.125	1.15232	893	934.289	0.79951	851.9	179.376	0.243348	866.1	5661.28	0.471085
1433	0.56	908.9	5141.29	1.15541	930.7	884.494	1.10171	893.3	1116.88	0.955756	852.2	243.663	0.330562	866.4	5858.4	0.487489
1435	0.59	909.2	5192.37	1.16689	931	881.194	1.0976	893.6	1151.96	0.98578	852.5	280.448	0.380465	866.7	5602.84	0.466223
1437	0.57	909.5	5263.19	1.1828	931.3	846.558	1.05446	893.9	1116.79	0.955685	852.8	399.063	0.541383	867	5422.23	0.451194
1440	0.56	909.8	5193.75	1.1672	931.6	797.087	0.992834	894.2	1170.87	1.00196	853.1	571.176	0.774877	867.3	5708.54	0.475018
1442	0.55	910.1	5092.81	1.14451	931.9	787.782	0.981245	894.5	1181.94	1.01144	853.4	746.952	1.01334	867.6	5981.49	0.497731
1444	0.55	910.4	5029.1	1.1302	932.2	805.142	1.00287	894.8	1154.51	0.987963	853.7	853.725	1.15819	867.9	6878.11	0.572341
1446	0.55	910.7	4983.89	1.12004	932.5	750.667	0.935015	895.1	1245.08	1.06547	854	1045.99	1.41903	868.2	7145.28	0.594573
1448	0.55	911	4915.16	1.10459	932.8	748.522	0.932344	895.4	1260.14	1.07836	854.3	1182.43	1.60413	868.5	6890.82	0.573398
1450	0.54	911.3	4877.43	1.09611	933.1	851.212	1.06025	895.7	1409.95	1.20655	854.6	1336.53	1.81318	868.8	7219.91	0.600782
1452	0.55	911.6	5064.68	1.13819	933.4	791.064	0.985333	896	1464.01	1.25281	854.9	1352.62	1.83502	869.1	7918.01	0.658873
1454	0.54	911.9	5274.68	1.18539	933.7	773.082	0.962935	896.3	1258.56	1.077	855.2	1313.88	1.78246	869.4	8706.71	0.724502
1456	0.55	912.2	5200.67	1.16875	934	752.932	0.937837	896.6	1274.36	1.09052	855.5	1179.64	1.60034	869.7	9340.38	0.777231
1458	0.54	912.5	5203.9	1.16948	934.3	762.613	0.949895	896.9	1247.9	1.06788	855.8	1131.39	1.53489	870	10260.3	0.853783
1461	0.53	912.8	5464.61	1.22807	934.6	762.626	0.949912	897.2	1245.19	1.06556	856.1	1063.64	1.44298	870.3	10686.3	0.889224
1463	0.54	913.1	5540.57	1.24514	934.9	799.805	0.996221	897.5	1397.73	1.19609	856.4	1010.56	1.37096	870.6	10847.1	0.902611
1465	0.54	913.4	5476.52	1.23075	935.2	834.314	1.0392	897.8	1397.26	1.19569	856.7	913.47	1.23924	870.9	11366.6	0.945839
1467	0.53	913.7	5313.46	1.1941	935.5	852.823	1.06226	898.1	1409.04	1.20577	857	829.712	1.12562	871.2	11517.4	0.958389
1469	0.54	914	5171.65	1.16223	935.8	724.663	0.902625	898.4	1256.07	1.07487	857.3	737.452	1.00045	871.5	12017.5	1
1471	0.54	914.3	5340.56	1.20019	936.1	768.833	0.957643	898.7	1291.84	1.10548	857.6	562.523	0.763139	871.8	11918.2	0.991739
1473	0.53	914.6	5151.73	1.15776	936.4	707.672	0.881461	899	1181.61	1.01115	857.9	454.589	0.616711	872.1	11410.6	0.949495
1475	0.53	914.9	5353.13	1.20302	936.7	745.507	0.928588	899.3	1137.12	0.973082	858.2	424.988	0.576553	872.4	10995.9	0.914987
1477	0.53	915.2	5378.27	1.20867	937	806.173	1.00415	899.6	1062.88	0.909553	858.5	325.384	0.441427	872.7	11303.4	0.940581
1479	0.53	915.5	5461.4	1.22735	937.3	847.171	1.05522	899.9	1085.39	0.928815	858.8	298.442	0.404877	873	11656.3	0.969946
1482	0.53	915.8	5631.28	1.26553	937.6	830.168	1.03404	900.2	1185.15	1.01418	859.1	284.666	0.386187	873.3	11608.5	0.965966
1484	0.52	916.1	5433.4	1.22106	937.9	846.998	1.055	900.5	1208.9	1.0345	859.4	332.387	0.450928	873.6	11816	0.983229
1486	0.53	916.4	5074	1.14029	938.2	894.99	1.11478	900.8	1178.4	1.0084	859.7	331.437	0.449639	873.9	11777.7	0.980048
1488	0.53	916.7	5275.85	1.18565	938.5	959.149	1.1947	901.1	1241.89	1.06274	860	269.319	0.365368	874.2	11459.4	0.953562
1490	0.54	917	5312.2	1.19382	938.8	992.974	1.23683	901.4	1229.88	1.05246	860.3	205.865	0.279283	874.5	11261.8	0.937116
1492	0.53	917.3	5457.02	1.22636	939.1	993.463	1.23744	901.7	1154.37	0.987839	860.6	144.074	0.195456	874.8	10912.1	0.908016
1494	0.54	917.6	5078.09	1.14121	939.4	880.283	1.09646	902	1286.85	1.10121	860.9	181.281	0.245932	875.1	10402.7	0.865628
1496	0.54	917.9	5132.41	1.15341	939.7	835.769	1.04102	902.3	1272.58	1.089	861.2	299.652	0.406519	875.4	10288.9	0.85616
1498	0.54	918.2	5377.7	1.20854	940	814.584	1.01463	902.6	1281.56	1.09668	861.5	257.686	0.349586	875.7	9531.1	0.793101
1500	0.54	918.5	5391.25	1.21158	940.3	832.234	1.03661	902.9	1229.28	1.05194	861.8	325.885	0.442107	876	9480.57	0.788896
1502	0.54	918.8	5423.53	1.21884	940.6	803.716	1.00109	903.2	1181.75	1.01127	862.1	255.915	0.347183	876.3	9749.68	0.81129
1505	0.54	919.1	5258.31	1.18171	940.9	788.362	0.981968	903.5	1243.46	1.06408	862.4	230.941	0.313303	876.6	9599.42	0.798786
1507	0.54	919.4	5109.56	1.14828	941.2	790.006	0.984015	903.8	1285.43	1.09999	862.7	133.466	0.181064	876.9	9139.77	0.760537
1509	0.53	919.7	5265.83	1.1834	941.5	750.65	0.934994	904.1	1211.13	1.03642	863	119.32	0.161874	877.2	9091.42	0.756514
1511	0.54	920	5279.33	1.18643	941.8	751.457	0.936	904.4	1190.84	1.01905	863.3	138.172	0.18745	877.5	9231.38	0.76816
1513	0.54	920.3	5270.31	1.1844	942.1	754.93	0.940325	904.7	1220.04	1.04404	863.6	192.855	0.261634	877.8	9974.29	0.82998
1515	0.54	920.6	5263.3	1.18283	942.4	840.902	1.04741	905	1211.49	1.03672	863.9	155.868	0.211456	878.1	10061.5	0.837235
1517	0.55	920.9	5321.76	1.19597	942.7	793.538	0.988414	905.3	1146.68	0.981265	864.2	51.5459	0.069929	878.4	10312	0.858078
1519	0.55	921.2	5146.48	1.15658	943	853.007	1.06249	905.6	1077.12	0.92174	864.5	77.7207	0.105439	878.7	10214.1	0.849933
1521	0.55	921.5	5280.93	1.18679	943.3	817.973	1.01885	905.9	1159.81	0.992499	864.8	187.559	0.254449	879	9753.5	0.811607
1523	0.55	921.8	5595.12	1.2574	943.6	743.606	0.92622	906.2	1133.5	0.969979	865.1	247.229	0.3354	879.3	9860.56	0.820516
1525	0.55	922.1	5780.56	1.29907	943.9	728.569	0.90749	906.5	1199.18	1.02619	865.4	227.062	0.30804	879.6	10462.9	0.870637
1528	0.54	922.4	5719.49	1.28535	944.2	657.031	0.818384	906.8	1298.11	1.11084	865.7	225.226	0.305549	879.9	10333.8	0.859899
1530	0.54	922.7	5509.4	1.23814	944.5	688.492	0.857572	907.1	1251.28	1.07077	866	268.221	0.363878	880.2	10364.5	0.862446
1532	0.53	923	5554.81	1.24834	944.8	677.617	0.844026	907.4	1214.2	1.03904	866.3	233.38	0.316611	880.5	10204.3	0.849122
1534	0.53	923.3	5480.71	1.23169	945.1	727.075	0.90563	907.7	1195.87	1.02335	866.6	199.203	0.270245	880.8	10192.8	0.848166
1536	0.53	923.6	5536.1	1.24414	945.4	765.53	0.953529	908	1303.28	1.11527	866.9	223.69	0.303465	881.1	10196.3	0.848454
1538	0.54	923.9	5688.23	1.27832	945.7	718.818	0.895345	908.3	1378.69	1.1798	867.2	290.174	0.39366	881.4	10131.8	0.843082
1540	0.53	924.2	5877.35	1.32083	946	783.104	0.975417	908.6	1365.1	1.16817	867.5	268.824	0.364695	881.7	9907.16	0.824393
1542	0.53	924.5	5889.97	1.32366	946.3	711.222	0.885884	908.9	1294.25	1.10754	867.8	218.468	0.296382	882	10116.5	0.841813
1544	0.53	924.8	5873.07	1.31986	946.6	775.339	0.965746	909.2	1381.15	1.18191	868.1	276.112	0.374583	882.3	10038.8	0.83535
1546	0.53	925.1	5666.17	1.27337	946.9	849.953	1.05868	909.5	1388.3	1.18802	868.4	336.753	0.456851	882.6	10275.8	0.855066
1548	0.53	925.4	5432.01	1.22074	947.2	879.233	1.09515	909.8	1289.94	1.10386	868.7	389.39	0.52826	882.9	10463	0.870648
1551	0.54	925.7	5485.33	1.23273	947.5	940.179	1.17107	910.1	1209.83	1.0353	869	470.192	0.637879	883.2	11090.6	0.922866
1553	0.54	926	5610.9	1.26095	947.8	950.956	1.18449	910.4	1260.72	1.07885	869.3	453.492	0.615223	883.5	11127.4	0.925931
1555	0.54	926.3	5281.21	1.18685	948.1	879.398	1.09536	910.7	1244.35	1.06484	869.6	422.956	0.573797	883.8	11665.2	0.970682
1557	0.53	926.6	5684.27	1.27743	948.4	811.838	1.01121	911	1213.23	1.03821	869.9	464.417	0.630045	884.1	11548.3	0.960956
1559	0.54	926.9	5930.81	1.33284	948.7	817.61	1.0184	911.3	1210.36	1.03575	870.2	481.709	0.653503	884.4	11330.3	0.942817
1561	0.53	927.2	5865.85	1.31824	949	761.381	0.948361	911.6	1168.23	0.999705	870.5	556.831	0.755417	884.7	11605.7	0.965731
1563	0.53	927.5	5657.12	1.27133	949.3	833.818	1.03859	911.9	1201.1	1.02783	870.8	656.785	0.891017	885	12176	1.01319
1565	0.54	927.8	5523.9	1.24139	949.6	904.753	1.12694	912.2	1262.47	1.08034	871.1	690.902	0.937302	885.3	11863.2	0.987163
1567	0.53	928.1	5618.16	1.26258	949.9	928.519	1.15654	912.5	1352.33	1.15724	871.4	695.517	0.943563	885.6	11105.2	0.924081
1569	0.53	928.4	5657.66	1.27145	950.2	955.617	1.1903	912.8	1292.19	1.10578	871.7	652.296	0.884928	885.9	11297.3	0.940073
1572	0.53	928.7	5448.89	1.22454	950.5	942.38	1.17381	913.1	1296.05	1.10908	872	702.572	0.953134	886.2	11632.8	0.96799
1574	0.53	929	5704.38	1.28195	950.8	942.308	1.17372	913.4	1255.9	1.07473	872.3	720.346	0.977247	886.5	11424.3	0.950636
1576	0.53	929.3	5564.86	1.2506	951.1	954.236	1.18858	913.7	1309.75	1.12081	872.6	737.118	1	886.8	10863.7	0.903989
1578	0.54	929.6	5718.33	1.28509	951.4	947.827	1.18059	914	1362.35	1.16582	872.9	681.887	0.925072	887.1	11151.4	0.927931
1580	0.53	929.9	5790.54	1.30132	951.7	904.085	1.12611	914.3	1347.69	1.15327	873.2	552.987	0.750201	887.4	11656.8	0.969981
1582	0.53	930.2	5636.23	1.26664	952	796.674	0.992321	914.6	1388.03	1.18779	873.5	538.084	0.729984	887.7	12346.7	1.02739
1584	0.53	930.5	5391.67	1.21168	952.3	820.763	1.02232	914.9	1319.62	1.12925	873.8	567.179	0.769454	888	12140	1.01019
1586	0.53	930.8	5170.61	1.162	952.6	911.848	1.13578	915.2	1230.95	1.05337	874.1	627.104	0.850751	888.3	12376.2	1.02985
1588	0.53	931.1	4959.29	1.11451	952.9	959.433	1.19505	915.5	1162.78	0.995039	874.4	728.694	0.988572	888.6	12109.4	1.00765
1590	0.52	931.4	4929.7	1.10786	953.2	957.184	1.19225	915.8	1053.36	0.9014	874.7	653.782	0.886943	888.9	12089.3	1.00597
1592	0.53	931.7	5193.36	1.16711	953.5	845.265	1.05285	916.1	1166.18	0.997949	875	616.533	0.83641	889.2	12327	1.02576
1594	0.52	932	5275.25	1.18552	953.8	827.513	1.03073	916.4	1232.75	1.05492	875.3	567.448	0.76982	889.5	12056.4	1.00324
1597	0.53	932.3	5422.89	1.2187	954.1	847.424	1.05553	916.7	1203.07	1.02952	875.6	558.528	0.757718	889.8	12364.2	1.02885
1599	0.53	932.6	5236.53	1.17681	954.4	858.335	1.06912	917	1280.63	1.09589	875.9	424.939	0.576487	890.1	12203.2	1.01545
1601	0.53	932.9	5042.91	1.1333	954.7	834.077	1.03891	917.3	1234.19	1.05615	876.2	445.18	0.603947	890.4	11936.5	0.993256
1603	0.53	933.2	5121.27	1.15091	955	840.819	1.04731	917.6	1291.5	1.10519	876.5	351.086	0.476295	890.7	12316.1	1.02484
1605	0.53	933.5	5039.87	1.13262	955.3	805.393	1.00318	917.9	1288.8	1.10288	876.8	395.156	0.536082	891	12792	1.06444
1607	0.53	933.8	4979.98	1.11916	955.6	804.964	1.00265	918.2	1301.11	1.11341	877.1	446.889	0.606265	891.3	12690.5	1.056
1609	0.53	934.1	4910.56	1.10356	955.9	902.868	1.12459	918.5	1316.15	1.12629	877.4	523.954	0.710815	891.6	12974.7	1.07965
1611	0.53	934.4	5095.9	1.14521	956.2	837.936	1.04372	918.8	1250.45	1.07006	877.7	536.85	0.72831	891.9	12687.8	1.05578
1613	0.53	934.7	5338.98	1.19984	956.5	838.004	1.0438	919.1	1234.24	1.05619	878	496.744	0.6739	892.2	12422.8	1.03373
1615	0.52	935	5362.04	1.20502	956.8	796.402	0.991982	919.4	1213.28	1.03825	878.3	457.968	0.621295	892.5	12271.2	1.02111
1617	0.52	935.3	5454.6	1.22582	957.1	855.134	1.06514	919.7	1234.81	1.05668	878.6	482.19	0.654155	892.8	12378.2	1.03002
1620	0.53	935.6	5563.9	1.25038	957.4	941.03	1.17213	920	1290.84	1.10463	878.9	494.242	0.670506	893.1	12608.6	1.04918
1622	0.52	935.9	5492.19	1.23427	957.7	931.09	1.15975	920.3	1320.62	1.13011	879.2	531.126	0.720544	893.4	12861.5	1.07023
1624	0.53	936.2	5249.72	1.17978	958	906.651	1.12931	920.6	1340.9	1.14746	879.5	537.174	0.728749	893.7	13313.4	1.10783
1626	0.52	936.5	5337	1.19939	958.3	839.044	1.0451	920.9	1356.67	1.16096	879.8	497.886	0.675449	894	13224.3	1.10042
1628	0.54	936.8	5419.26	1.21788	958.6	851.933	1.06115	921.2	1322.19	1.13145	880.1	510.262	0.69224	894.3	13080.4	1.08845
1630	0.53	937.1	5401.27	1.21384	958.9	825.156	1.0278	921.5	1198.46	1.02557	880.4	514.136	0.697495	894.6	13136.9	1.09315
1632	0.54	937.4	5591.27	1.25654	959.2	809.377	1.00814	921.8	1160.97	0.993488	880.7	548.174	0.743672	894.9	13306.7	1.10727
1634	0.54	937.7	5578.52	1.25367	959.5	813.596	1.0134	922.1	1273.23	1.08955	881	505.377	0.685612	895.2	12961.7	1.07857
1636	0.55	938	5463.25	1.22776	959.8	895.481	1.11539	922.4	1404.98	1.2023	881.3	436.077	0.591598	895.5	12518.1	1.04165
1638	0.54	938.3	5517.23	1.2399	960.1	834.365	1.03927	922.7	1404.49	1.20188	881.6	430.274	0.583725	895.8	12964.1	1.07876
1641	0.54	938.6	5311.19	1.19359	960.4	891.08	1.10991	923	1405.74	1.20295	881.9	459.469	0.623332	896.1	13454.7	1.11959
1643	0.54	938.9	5201.66	1.16898	960.7	917.294	1.14256	923.3	1374.74	1.17642	882.2	503.163	0.682608	896.4	13406.9	1.11562
1645	0.53	939.2	5240.86	1.17779	961	905.172	1.12746	923.6	1459.73	1.24915	882.5	559.187	0.758612	896.7	13062.8	1.08698
1647	0.53	939.5	5322.05	1.19603	961.3	874.884	1.08974	923.9	1441.47	1.23352	882.8	529.874	0.718846	897	12450.7	1.03604
1649	0.53	939.8	5402.48	1.21411	961.6	817.926	1.01879	924.2	1532.21	1.31117	883.1	455.894	0.618482	897.3	12584.1	1.04715
1651	0.53	940.1	5469.67	1.22921	961.9	775.802	0.966323	924.5	1556.94	1.33234	883.4	481.578	0.653325	897.6	13060.6	1.08679
1653	0.54	940.4	5572.34	1.25228	962.2	884.176	1.10131	924.8	1534.17	1.31286	883.7	508.591	0.689973	897.9	13523	1.12527
1655	0.54	940.7	5527.25	1.24215	962.5	944.047	1.17589	925.1	1462.65	1.25165	884	528.77	0.717348	898.2	13492.7	1.12275
1657	0.54	941	5419.15	1.21785	962.8	897.585	1.11801	925.4	1505.13	1.288	884.3	504.613	0.684575	898.5	13333	1.10947
1659	0.54	941.3	5462.55	1.22761	963.1	937.288	1.16747	925.7	1325.6	1.13437	884.6	602.787	0.817762	898.8	13285	1.10547
1662	0.53	941.6	5725.44	1.28669	963.4	933.822	1.16315	926	1312.07	1.12279	884.9	639.125	0.867059	899.1	13365.6	1.11217
1664	0.54	941.9	5924.32	1.33138	963.7	890.355	1.10901	926.3	1307.54	1.11891	885.2	570.794	0.774359	899.4	13461.5	1.12015
1666	0.54	942.2	5754.69	1.29326	964	842.553	1.04947	926.6	1294.25	1.10754	885.5	512.294	0.694996	899.7	13631.3	1.13429
1668	0.54	942.5	5447.55	1.22424	964.3	849.251	1.05781	926.9	1391.46	1.19073	885.8	542.459	0.735918	900	13836.5	1.15136
1670	0.54	942.8	5385.16	1.21021	964.6	884.114	1.10123	927.2	1456.16	1.2461	886.1	617.788	0.838112	900.3	13828.6	1.15071
1672	0.53	943.1	5443.26	1.22327	964.9	1007.14	1.25447	927.5	1390.37	1.1898	886.4	646.614	0.877219	900.6	13571.7	1.12933
1674	0.53	943.4	5351.1	1.20256	965.2	989.499	1.2325	927.8	1440.32	1.23254	886.7	628.105	0.852109	900.9	13364.4	1.11208
1676	0.54	943.7	5433.68	1.22112	965.5	977.357	1.21738	928.1	1390.27	1.18971	887	649.926	0.881713	901.2	13525.8	1.12551
1678	0.54	944	5456.26	1.22619	965.8	953.714	1.18793	928.4	1393.46	1.19244	887.3	580.246	0.787182	901.5	13277.4	1.10484
1680	0.53	944.3	5602.82	1.25913	966.1	978.07	1.21826	928.7	1472.9	1.26043	887.6	529.23	0.717972	901.8	13074.7	1.08797
1682	0.54	944.6	5636.63	1.26673	966.4	871.591	1.08564	929	1466.09	1.25459	887.9	590.044	0.800475	902.1	13055	1.08633
1685	0.54	944.9	5381.18	1.20932	966.7	781.11	0.972934	929.3	1357.28	1.16148	888.2	654.857	0.888402	902.4	13891.9	1.15597
1687	0.54	945.2	5318.72	1.19528	967	861.462	1.07302	929.6	1310.46	1.12141	888.5	727.668	0.98718	902.7	13671.4	1.13762
1689	0.54	945.5	5319.77	1.19552	967.3	925.478	1.15276	929.9	1265.14	1.08263	888.8	779.309	1.05724	903	13471.2	1.12096
1691	0.54	945.8	5366.79	1.20609	967.6	973.994	1.21319	930.2	1367.32	1.17007	889.1	817.281	1.10875	903.3	13117.3	1.09152
1693	0.54	946.1	5391.06	1.21154	967.9	932.007	1.16089	930.5	1436.99	1.22969	889.4	771.584	1.04676	903.6	13012.4	1.08279
1695	0.54	946.4	5414.82	1.21688	968.2	922.519	1.14907	930.8	1415.16	1.21101	889.7	743.886	1.00918	903.9	13025.8	1.0839
1697	0.54	946.7	5719.32	1.28531	968.5	902.197	1.12376	931.1	1301.08	1.11339	890	641.684	0.870531	904.2	13222.8	1.10029
1699	0.54	947	5625.32	1.26419	968.8	1004.87	1.25165	931.4	1231.74	1.05405	890.3	595.981	0.808529	904.5	13100.1	1.09008
1701	0.53	947.3	5649.57	1.26964	969.1	940.216	1.17111	931.7	1280.65	1.09591	890.6	679.609	0.921981	904.8	13490.7	1.12259
1703	0.53	947.6	5673.29	1.27497	969.4	920.89	1.14704	932	1416.06	1.21178	890.9	735.067	0.997218	905.1	13619.6	1.13331
1705	0.53	947.9	5758.52	1.29412	969.7	926.562	1.15411	932.3	1486.97	1.27246	891.2	633.523	0.859459	905.4	13105.2	1.09051
1708	0.53	948.2	5870.73	1.31934	970	915.566	1.14041	932.6	1438.37	1.23087	891.5	631.478	0.856685	905.7	12652	1.0528
1710	0.53	948.5	5795.94	1.30253	970.3	1011.74	1.2602	932.9	1531.77	1.3108	891.8	685.596	0.930103	906	13164.8	1.09547
1712	0.54	948.8	5902.15	1.3264	970.6	941.237	1.17239	933.2	1519.67	1.30044	892.1	757.879	1.02817	906.3	12822.6	1.06699
1714	0.54	949.1	5895.84	1.32498	970.9	952.738	1.18671	933.5	1424.81	1.21927	892.4	706.992	0.95913	906.6	12985.3	1.08054
1716	0.54	949.4	5976.27	1.34306	971.2	1012.74	1.26144	933.8	1394.45	1.19329	892.7	660.604	0.896199	906.9	13123.7	1.09205
1718	0.54	949.7	5874.7	1.32023	971.5	1035.23	1.28947	934.1	1341.34	1.14784	893	715.214	0.970284	907.2	13713.1	1.14109
1720	0.53	950	5929.12	1.33246	971.8	949.898	1.18317	934.4	1300.73	1.11308	893.3	730.821	0.991457	907.5	13785.7	1.14714
1722	0.54	950.3	5792.04	1.30165				934.7	1327.36	1.13587	893.6	684.76	0.928969	907.8	13444.3	1.11873
1724	0.54	950.6	5770.44	1.2968				935	1368.74	1.17128	893.9	687.695	0.932951	908.1	13615.9	1.13301
1726	0.54	950.9	5541.34	1.24531				935.3	1441.11	1.23322	894.2	752.463	1.02082	908.4	13470.8	1.12093
1728	0.54	951.2	5428.23	1.21989				935.6	1386.24	1.18626	894.5	708.394	0.961032	908.7	13336.3	1.10974
1731	0.54	951.5	5571.36	1.25206				935.9	1363.11	1.16646	894.8	747.158	1.01362	909	13796.1	1.148
1733	0.53	951.8	5754.99	1.29333				936.2	1276.22	1.09212	895.1	701.751	0.952021	909.3	14180.2	1.17996
1735	0.54	952.1	6099.86	1.37083				936.5	1268.59	1.08558	895.4	743.176	1.00822	909.6	14016.3	1.16632
1737	0.53	952.4	6159.97	1.38434				936.8	1390.7	1.19008	895.7	843.101	1.14378	909.9	14791.3	1.23082
1739	0.53	952.7	6113.57	1.37391				937.1	1415.56	1.21135	896	756.354	1.0261	910.2	14882.3	1.23839
1741	0.54	953	5938.17	1.33449				937.4	1334.41	1.14191	896.3	687.105	0.93215	910.5	14925.3	1.24196
1743	0.54	953.3	6115.01	1.37423				937.7	1372.27	1.17431	896.6	668.854	0.907391	910.8	14063.6	1.17026
1745	0.54	953.6	6256.83	1.40611				938	1484.37	1.27023	896.9	635.102	0.861601	911.1	14318.2	1.19144
1747	0.54	953.9	6144.4	1.38084				938.3	1332.46	1.14024	897.2	649.846	0.881604	911.4	13796.1	1.148
1749	0.54	954.2	6140.97	1.38007				938.6	1416.56	1.21221	897.5	752.09	1.02031	911.7	13382.6	1.11359
1752	0.54	954.5	6077.28	1.36576				938.9	1305.9	1.11751	897.8	732.996	0.994408	912	13477.4	1.12148
1754	0.54	954.8	5997.08	1.34773				939.2	1287.74	1.10197	898.1	775.568	1.05216	912.3	13939.5	1.15993
1756	0.54	955.1	5901.63	1.32628				939.5	1377.33	1.17863	898.4	751.138	1.01902	912.6	14369.9	1.19575
1758	0.54	955.4	5792.91	1.30185				939.8	1351.66	1.15667	898.7	895.373	1.21469	912.9	14711.3	1.22416
1760	0.54	955.7	5667.69	1.27371				940.1	1393.74	1.19268	899	829.104	1.12479	913.2	15028.4	1.25054
1762	0.54	956	5664.47	1.27298				940.4	1493.57	1.27811	899.3	718.168	0.974292	913.5	15039.3	1.25145
1764	0.53	956.3	5931.98	1.3331				940.7	1399.14	1.1973	899.6	774.229	1.05035	913.8	14909.6	1.24066
1766	0.54	956.6	5936.73	1.33417				941	1355.96	1.16035	899.9	760.12	1.03121	914.1	14691.9	1.22254
1768	0.53	956.9	5897.23	1.32529				941.3	1190.78	1.019	900.2	773.678	1.0496	914.4	15049.8	1.25232
1770	0.54	957.2	5700.23	1.28102				941.6	1257.85	1.07639	900.5	852.233	1.15617	914.7	14989	1.24726
1772	0.54	957.5	5657.46	1.27141				941.9	1374.16	1.17592	900.8	855.452	1.16054	915	15246.8	1.26872
1775	0.54	957.8	5609.94	1.26073				942.2	1446.47	1.2378	901.1	804.335	1.09119	915.3	14786.6	1.23042
1777	0.54	958.1	5870.41	1.31927				942.5	1373.03	1.17495	901.4	713.217	0.967575	915.6	14352	1.19426
1779	0.53	958.4	5964.38	1.34038				942.8	1322.83	1.132	901.7	718.097	0.974195	915.9	14030.1	1.16747
1781	0.54	958.7	5792.33	1.30172				943.1	1231.88	1.05417	902	682.473	0.925867	916.2	14754.1	1.22772
1783	0.54	959	5977.28	1.34328				943.4	1394.68	1.19349	902.3	738.348	1.00167	916.5	14202.8	1.18184
1785	0.54	959.3	5695.73	1.28001				943.7	1446.98	1.23824	902.6	685.221	0.929595	916.8	13668.8	1.13741
1787	0.53	959.6	5740.41	1.29005				944	1460.27	1.24961	902.9	695.259	0.943212	917.1	14072.4	1.17099
1789	0.53	959.9	5762.08	1.29492				944.3	1530.56	1.30977	903.2	693.794	0.941226	917.4	14223.3	1.18355
1791	0.53	960.2	6053.01	1.3603				944.6	1445.6	1.23706	903.5	715.995	0.971343	917.7	14601.8	1.21505
1793	0.54	960.5	6056.92	1.36118				944.9	1390.64	1.19002	903.8	711.192	0.964828	918	14622	1.21673
1795	0.53	960.8	5966.58	1.34088				945.2	1388.17	1.18791	904.1	648.721	0.880077	918.3	14945.5	1.24364
1798	0.54	961.1	5785.22	1.30012				945.5	1328.2	1.13659	904.4	670.581	0.909734	918.6	15267.3	1.27042
1800	0.54	961.4	6243.37	1.40308				945.8	1294.73	1.10795	904.7	580.773	0.787897	918.9	15346.4	1.277
1802	0.54	961.7	6394.5	1.43705				946.1	1440.25	1.23248	905	570.462	0.773909	919.2	14835.4	1.23448
1804	0.54	962	6412.38	1.44106				946.4	1633.02	1.39744	905.3	678.149	0.92	919.5	14669.8	1.2207
1806	0.54	962.3	6111.5	1.37345				946.7	1515.79	1.29712	905.6	713.668	0.968187	919.8	14425.4	1.20037
1808	0.55	962.6	6045.87	1.3587				947	1576.56	1.34912	905.9	801.35	1.08714	920.1	14898.4	1.23972
1810	0.55	962.9	6136.23	1.379				947.3	1534.82	1.31341	906.2	697.699	0.946522	920.4	15232.3	1.26751
1812	0.54	963.2	5998.57	1.34807				947.6	1537.33	1.31556	906.5	633.545	0.859489	920.7	15576.2	1.29613
1814	0.54	963.5	5895.92	1.325				947.9	1545.84	1.32284	906.8	734.722	0.99675	921	15548.8	1.29384
1816	0.55	963.8	6114.75	1.37418				948.2	1553.84	1.32969	907.1	773.896	1.0499	921.3	15245.6	1.26862
1818	0.55	964.1	5942.33	1.33543				948.5	1554.35	1.33012	907.4	729.235	0.989306	921.6	14565.1	1.21199
1820	0.57	964.4	5970.4	1.34174				948.8	1540.35	1.31814	907.7	693.574	0.940926	921.9	14766.5	1.22875
1823	0.56	964.7	6036.21	1.35653				949.1	1613.34	1.3806	908	731.242	0.992029	922.2	15246.6	1.2687
1825	0.5	965	6264.02	1.40772				949.4	1562.09	1.33674	908.3	742.742	1.00763	922.5	15915	1.32432
1827	0.5	965.3	6227.57	1.39953				949.7	1586.58	1.3577	908.6	734.406	0.996321	922.8	16206.3	1.34856
1829	0.49	965.6	6022.37	1.35342				950	1661.07	1.42144	908.9	780.402	1.05872	923.1	16232.3	1.35072
1831	0.49	965.9	5814.15	1.30662				950.3	1625.05	1.39062	909.2	846.062	1.1478	923.4	16226.9	1.35027
1833	0.49	966.2	5912.68	1.32877				950.6	1641.04	1.4043	909.5	843.554	1.1444	923.7	16209.9	1.34886
1835	0.49	966.5	6082.71	1.36698				950.9	1499.77	1.28341	909.8	791.21	1.07338	924	15858.8	1.31964
1837	0.5	966.8	6280.97	1.41153				951.2	1457.99	1.24767	910.1	783.032	1.06229	924.3	16169.6	1.34551
1839	0.49	967.1	6287.24	1.41294				951.5	1358.72	1.16271	910.4	745.35	1.01117	924.6	15856.1	1.31942
1841	0.5	967.4	6185.73	1.39013				951.8	1391.44	1.19071	910.7	809.001	1.09752	924.9	15991.9	1.33072
1843	0.5	967.7	6067.48	1.36355				952.1	1438.91	1.23134	911	762.482	1.03441	925.2	15959.4	1.32801
1846	0.5	968	6068.22	1.36372				952.4	1521.38	1.30191	911.3	768.795	1.04297	925.5	15462.1	1.28663
1848	0.5	968.3	6075.71	1.3654				952.7	1592.6	1.36285	911.6	718.773	0.975113	925.8	14801.9	1.23169
1850	0.55	968.6	6223.18	1.39854				953	1437.56	1.23018	911.9	724.415	0.982767	926.1	14899.2	1.23979
1852	0.56	968.9	6194.9	1.39219				953.3	1417.27	1.21281	912.2	695.722	0.94384	926.4	15099.2	1.25643
1854	0.55	969.2	6051.36	1.35993				953.6	1535.47	1.31397	912.5	735.361	0.997616	926.7	14365.5	1.19538
1856	0.53	969.5	6127.31	1.377				953.9	1540.18	1.31799	912.8	760.996	1.03239	927	15417.1	1.28288
1858	0.56	969.8	5980.51	1.34401				954.2	1431.38	1.22489	913.1	753.296	1.02195	927.3	15983.3	1.33
1860	0.55	970.1	6024.45	1.35388				954.5	1509.33	1.29159	913.4	867.929	1.17746	927.6	15921.8	1.32489
1862	0.54	970.4	6014.88	1.35173				954.8	1559.77	1.33476	913.7	885.225	1.20093	927.9	15702.4	1.30662
1864	0.55	970.7	6130.31	1.37767				955.1	1504.47	1.28744	914	919.188	1.247	928.2	16094.2	1.33923
1867	0.54	971	5902.98	1.32659				955.4	1614.66	1.38173	914.3	884.48	1.19992	928.5	15834.3	1.3176
1869	0.54							955.7	1585.85	1.35707	914.6	793.272	1.07618	928.8	15771.7	1.31239
1871	0.54							956	1551.28	1.3275	914.9	859.393	1.16588	929.1	16288.4	1.35539
1873	0.5							956.3	1498.22	1.28209	915.2	860.513	1.1674	929.4	16305.4	1.35681
1875	0.5							956.6	1524.9	1.30492	915.5	783.632	1.0631	929.7	15980.4	1.32976
1877	0.49							956.9	1524.33	1.30443	915.8	716.58	0.972138	930	15753.7	1.3109
1879	0.5							957.2	1546.75	1.32362	916.1	711.53	0.965286	930.3	15749	1.31051
1881	0.5							957.5	1506.17	1.2889	916.4	721.808	0.97923	930.6	15827.6	1.31704
1883	0.5							957.8	1455.34	1.2454	916.7	752.085	1.0203	930.9	15186.4	1.26369
1885	0.49							958.1	1582.26	1.35401	917	854.361	1.15906	931.2	14740	1.22654
1887	0.5							958.4	1679.43	1.43716	917.3	837.133	1.13568	931.5	14306.2	1.19044
1889	0.55							958.7	1654.84	1.41612	917.6	705.571	0.957202	931.8	14657.3	1.21966
1892	0.56							959	1571	1.34437	917.9	755.84	1.0254	932.1	14930.7	1.24241
1894	0.57							959.3	1550.91	1.32718	918.2	719.441	0.976018	932.4	14733.1	1.22597
1896	0.57							959.6	1566.81	1.34079	918.5	707.039	0.959194	932.7	14413.5	1.19937
1898	0.56							959.9	1555.22	1.33086	918.8	704.302	0.955481	933	14676.8	1.22129
1900	0.57							960.2	1510.62	1.2927	919.1	745.898	1.01191	933.3	14807.8	1.23218
1902	0.56							960.5	1563.51	1.33796	919.4	759.324	1.03013	933.6	14791.8	1.23085
1904	0.56							960.8	1501.66	1.28503	919.7	821.748	1.11481	933.9	14618.7	1.21645
1906	0.58							961.1	1360.8	1.16449	920	745.003	1.0107	934.2	14568.9	1.21231
1908	0.48							961.4	1395.69	1.19435	920.3	757.424	1.02755	934.5	14337.1	1.19302
1910	0.48							961.7	1459.08	1.24859	920.6	758.51	1.02902	934.8	14863.3	1.2368
1913	0.48							962	1473.46	1.2609	920.9	764.092	1.03659	935.1	14985.1	1.24694
1915	0.49							962.3	1563.85	1.33825	921.2	852.673	1.15677	935.4	15178.8	1.26306
1917	0.5							962.6	1564.22	1.33857	921.5	791.253	1.07344	935.7	15144.9	1.26024
1919	0.51							962.9	1682.6	1.43987	921.8	878.164	1.19135	936	14957.3	1.24463
1921	0.51							963.2	1620.73	1.38692	922.1	977.406	1.32598	936.3	14699.3	1.22316
1923	0.51							963.5	1526.85	1.30659	922.4	848.48	1.15108	936.6	14549.3	1.21068
1925	0.57							963.8	1563.72	1.33814	922.7	841.72	1.14191	936.9	15282	1.27164
1927	0.57							964.1	1614.59	1.38167	923	821.955	1.11509	937.2	15432.9	1.2842
1929	0.58							964.4	1621.45	1.38754	923.3	833.69	1.13101	937.5	14938.5	1.24306
1931	0.57							964.7	1609.31	1.37715	923.6	813.256	1.10329	937.8	14884.8	1.23859
1934	0.56							965	1609.17	1.37704	923.9	746.154	1.01226	938.1	15478.9	1.28803
1936	0.55							965.3	1576.03	1.34867	924.2	910.55	1.23528	938.4	16122.5	1.34158
1938	0.56							965.6	1657.13	1.41808	924.5	937.61	1.27199	938.7	16249.6	1.35216
1940	0.54							965.9	1516.24	1.29751	924.8	804.502	1.09142	939	15436.3	1.28449
1942	0.55							966.2	1549.59	1.32605	925.1	787.725	1.06866	939.3	15318.8	1.27471
1944	0.54							966.5	1609.43	1.37726	925.4	806.947	1.09473	939.6	15469.2	1.28722
1946	0.54							966.8	1699.53	1.45436	925.7	801	1.08666	939.9	15817.5	1.31621
1948	0.54							967.1	1756.62	1.50321	926	753.885	1.02275	940.2	15933.5	1.32586
1950	0.54							967.4	1715.71	1.46821	926.3	758.601	1.02914	940.5	15558.5	1.29465
1952	0.54							967.7	1616.05	1.38292	926.6	813.982	1.10428	940.8	15508.4	1.29049
1954	0.54							968	1597.88	1.36738	926.9	863.527	1.17149	941.1	15511.3	1.29073
1956	0.53							968.3	1539.72	1.3176	927.2	751.737	1.01983	941.4	14862.6	1.23674
1959	0.54							968.6	1571.3	1.34462	927.5	717.446	0.973312	941.7	15186.1	1.26366
1961	0.56							968.9	1647.88	1.41016	927.8	916.152	1.24288	942	16196.3	1.34772
1963	0.54							969.2	1679.45	1.43718	928.1	929.024	1.26035	942.3	16784.4	1.39666
1965	0.52							969.5	1686.03	1.4428	928.4	893.893	1.21269	942.6	16173.2	1.3458
1967	0.53							969.8	1540.6	1.31835	928.7	792.262	1.07481	942.9	15687.9	1.30542
1969	0.54							970.1	1458.66	1.24824	929	808.961	1.09747	943.2	15230.7	1.26737
1971	0.56							970.4	1512.98	1.29472	929.3	795.159	1.07874	943.5	15059	1.25309
1973	0.54							970.7	1548.04	1.32472	929.6	757.354	1.02745	943.8	15017	1.24959
1975	0.59							971	1501.85	1.2852	929.9	797.714	1.08221	944.1	14678	1.22138
1977	0.54							971.3	1458.16	1.24781	930.2	851.073	1.1546	944.4	14836.6	1.23458
1979	0.53										930.5	818.764	1.11076	944.7	15329.9	1.27563
1982	0.53										930.8	822.953	1.11645	945	15858.4	1.31961
1984	0.53										931.1	802.471	1.08866	945.3	15559.3	1.29472
1986	0.55										931.4	896.822	1.21666	945.6	15164.5	1.26186
1988	0.55										931.7	924.173	1.25377	945.9	14726.9	1.22546
1990	0.55										932	885.021	1.20065	946.2	15166.1	1.262
1992	0.54										932.3	823.2	1.11678	946.5	15336.9	1.27621
1994	0.54										932.6	817.045	1.10843	946.8	16120.2	1.34139
1996	0.53										932.9	893.721	1.21245	947.1	16787.6	1.39693
1998	0.52										933.2	836.893	1.13536	947.4	17142.3	1.42644
2000	0.52										933.5	830.4	1.12655	947.7	16969.3	1.41204
2002	0.53										933.8	726.737	0.985917	948	17038.9	1.41784
2004	0.48										934.1	672.906	0.912888	948.3	16630.8	1.38388
2007	0.57										934.4	732.072	0.993155	948.6	16743.4	1.39325
2009	0.51										934.7	744.904	1.01056	948.9	16973.6	1.41241
2011	0.52										935	782.901	1.06211	949.2	17146.8	1.42682
2013	0.52										935.3	777.562	1.05487	949.5	16500.3	1.37302
2015	0.53										935.6	727.554	0.987026	949.8	16563.4	1.37827
2017	0.53										935.9	747.713	1.01437	950.1	17127.5	1.42522
2019	0.54										936.2	756.703	1.02657	950.4	17314.3	1.44076
2021	0.53										936.5	763.191	1.03537	950.7	17215	1.43249
2023	0.54										936.8	805.511	1.09278	951	17102.4	1.42312
2025	0.53										937.1	752.828	1.02131	951.3	15763.1	1.31167
2027	0.54										937.4	717.145	0.972904	951.6	15459.7	1.28643
2030	0.53										937.7	769.792	1.04433	951.9	16139	1.34295
2032	0.53										938	838.438	1.13745	952.2	17097.3	1.4227
2034	0.54										938.3	849.417	1.15235	952.5	17384.8	1.44662
2036	0.53										938.6	788.057	1.06911	952.8	17220.7	1.43297
2038	0.55										938.9	866.865	1.17602	953.1	16839.5	1.40125
2040	0.54										939.2	880.336	1.1943	953.4	16895.4	1.40589
2042	0.54										939.5	902.973	1.22501	953.7	17009.1	1.41536
2044	0.54										939.8	845.275	1.14673	954	17635.6	1.46749
2046	0.53										940.1	752.076	1.02029	954.3	17543.3	1.45981
2048	0.54										940.4	819.708	1.11204	954.6	17742.7	1.47641
2050	0.53										940.7	818.672	1.11064	954.9	18134.1	1.50897
2053	0.54										941	834.133	1.13161	955.2	17849.1	1.48526
2055	0.54										941.3	874.427	1.18628	955.5	17853.1	1.48559
2057	0.53										941.6	892.385	1.21064	955.8	17638.7	1.46775
2059	0.48										941.9	856.342	1.16174	956.1	16864.9	1.40336
2061	0.48										942.2	741.298	1.00567	956.4	15829.5	1.3172
2063	0.48										942.5	793.751	1.07683	956.7	16294.1	1.35586
2065	0.52										942.8	884.702	1.20022	957	17490.9	1.45545
2067	0.5										943.1	909.985	1.23452	957.3	17562.1	1.46137
2069	0.58										943.4	915.766	1.24236	957.6	17329.5	1.44202
2071	0.51										943.7	921.047	1.24952	957.9	16724.3	1.39166
2073	0.49										944	888.658	1.20559	958.2	16538	1.37616
2076	0.52										944.3	855.434	1.16051	958.5	17303.1	1.43982
2078	0.5										944.6	874.542	1.18643	958.8	17589.5	1.46365
2080	0.51										944.9	882.149	1.19675	959.1	16801.5	1.39808
2082	0.51										945.2	896.087	1.21566	959.4	16832.8	1.40069
2084	0.52										945.5	882.19	1.19681	959.7	16580.4	1.37969
2086	0.53										945.8	952.958	1.29282	960	16838.7	1.40118
2088	0.47										946.1	874.058	1.18578	960.3	16600.3	1.38134
2090	0.5										946.4	880.656	1.19473	960.6	16608.8	1.38205
2092	0.5										946.7	832.919	1.12997	960.9	17062.4	1.41979
2094	0.51										947	759.68	1.03061	961.2	17289.8	1.43872
2096	0.49										947.3	761.775	1.03345	961.5	16777.3	1.39607
2099	0.48										947.6	805.198	1.09236	961.8	17604.8	1.46493
2101	0.53										947.9	888.455	1.20531	962.1	17883.5	1.48812
2103	0.5										948.2	932.711	1.26535	962.4	18376.6	1.52915
2105	0.5										948.5	895.464	1.21482	962.7	18056.3	1.5025
2107	0.56										948.8	855.214	1.16021	963	17657	1.46927
2109	0.56										949.1	772.131	1.0475	963.3	17466.7	1.45343
2111	0.56										949.4	817.379	1.10889	963.6	17789.3	1.48028
2113	0.56										949.7	881.126	1.19537	963.9	17668.2	1.47021
2115	0.56										950	896.039	1.2156	964.2	17210.2	1.43209
2117	0.55										950.3	824.115	1.11802	964.5	17467.7	1.45352
2119	0.47										950.6	834.189	1.13169	964.8	17608.6	1.46525
2121	0.47										950.9	838.263	1.13722	965.1	17544.1	1.45988
2124	0.48										951.2	838.335	1.13731	965.4	18004.6	1.4982
2126	0.44										951.5	807.739	1.09581	965.7	18196.4	1.51416
2128	0.47										951.8	771.473	1.04661	966	17441.5	1.45134
2130	0.49										952.1	763.874	1.0363	966.3	16383.6	1.36331
2132	0.54										952.4	825.44	1.11982	966.6	17266.7	1.43679
2134	0.55										952.7	893.004	1.21148	966.9	18259.4	1.5194
2136	0.51										953	986.232	1.33796	967.2	18305.7	1.52326
2138	0.51										953.3	1008.62	1.36834	967.5	18267.4	1.52006
2140	0.52										953.6	902.185	1.22394	967.8	18353.7	1.52725
2142	0.54										953.9	830.908	1.12724	968.1	18459	1.53601
2145	0.54										954.2	919.465	1.24738	968.4	18425.2	1.5332
2147	0.52										954.5	939.519	1.27458	968.7	18819.1	1.56598
2149	0.54										954.8	970.405	1.31649	969	18585	1.54649
2151	0.52										955.1	909.455	1.2338	969.3	17943.8	1.49314
2153	0.54										955.4	893.837	1.21261	969.6	18043	1.50139
2155	0.53										955.7	907.886	1.23167	969.9	18142.5	1.50967
2157	0.54										956	898.266	1.21862	970.2	17951.2	1.49376
2159	0.54										956.3	959.81	1.30211	970.5	18166.7	1.51168
2161	0.53										956.6	846.186	1.14797	970.8	18107.1	1.50672
2163	0.54										956.9	837.895	1.13672	971.1	18331.1	1.52537
2165	0.53										957.2	745.601	1.01151	971.4	17989.1	1.49691
2168	0.53										957.5	771.806	1.04706
2170	0.53										957.8	921.844	1.25061
2172	0.53										958.1	855.545	1.16066
2174	0.53										958.4	775.245	1.05173
2176	0.52										958.7	812.944	1.10287
2178	0.53										959	932.475	1.26503
2180	0.53										959.3	980.837	1.33064
2182	0.53										959.6	975.198	1.32299
2184	0.52										959.9	968.39	1.31375
2186	0.53										960.2	965.248	1.30949
2188	0.52										960.5	903.104	1.22518
2191	0.52										960.8	943.792	1.28038
2193	0.51										961.1	862.145	1.16962
2195	0.52										961.4	937.996	1.27252
2197	0.52										961.7	977.18	1.32568
2199	0.52										962	1004.36	1.36255
2201	0.51										962.3	992.208	1.34606
2203	0.51										962.6	959.221	1.30131
2205	0.51										962.9	951.732	1.29115
2207	0.51										963.2	1022.57	1.38726
2209	0.5										963.5	950.748	1.28982
2211	0.5										963.8	975.42	1.32329
2213	0.51										964.1	983.259	1.33392
2216	0.51										964.4	923.761	1.25321
2218	0.51										964.7	998.93	1.35518
2220	0.51										965	956.095	1.29707
2222	0.52										965.3	1010.76	1.37123
2224	0.52										965.6	1051.59	1.42663
2226	0.51										965.9	967.587	1.31266
2228	0.51										966.2	966.081	1.31062
2230	0.52										966.5	992.74	1.34679
2232	0.52										966.8	902.231	1.224
2234	0.52										967.1	907.387	1.23099
2236	0.52										967.4	942.376	1.27846
2238	0.53										967.7	1000.69	1.35758
2241	0.51										968	1043.68	1.41589
2243	0.51										968.3	966.997	1.31186
2245	0.51										968.6	926.979	1.25757
2247	0.52										968.9	1061.79	1.44047
2249	0.52										969.2	1104.77	1.49877
2251	0.52										969.5	1037.25	1.40717
2253	0.49										969.8	993.392	1.34767
2255	0.49										970.1	1007.53	1.36686
2257	0.49										970.4	1074.17	1.45726
2259	0.51										970.7	1064.64	1.44433
2261	0.49										971	1002.62	1.36018
2263	0.52										971.3	972.418	1.31922
2266	0.54										971.6	953.386	1.2934
2268	0.55										971.9	1018.18	1.38131
2270	0.51										972.2	1002.48	1.36
2272	0.57
2274	0.51
2276	0.54
2278	0.51
2280	0.51
2282	0.52
2284	0.55
2286	0.55
2289	0.51
2291	0.52
2293	0.51
2295	0.51
2297	0.51
2299	0.5
2301	0.51
2303	0.51
2305	0.51
2307	0.5
2309	0.51
2312	0.5
2314	0.5
2316	0.5
2318	0.5
2320	0.5
2322	0.51
2324	0.51
2326	0.52
2328	0.52
2330	0.51
2333	0.51
2335	0.52
2337	0.52
2339	0.53
2341	0.52
2343	0.52
2345	0.52
2347	0.52
2349	0.52
2351	0.53
2354	0.52
2356	0.52
2358	0.52
2360	0.52
2362	0.52
2364	0.52
2366	0.51
2368	0.51
2370	0.52
2372	0.52
2374	0.51
2377	0.52
2379	0.52
2381	0.52
2383	0.51
2385	0.5
2387	0.51
2389	0.5
2391	0.5
2393	0.49
2395	0.49
2397	0.5
2400	0.49
2402	0.5
2404	0.5
2406	0.5
2408	0.49
2410	0.51
2412	0.51
2414	0.51
2416	0.51
2418	0.51
2420	0.51
2422	0.51
2425	0.51
2427	0.51
2429	0.58
2431	0.51
2433	0.51
2435	0.51
2437	0.51
2439	0.52
2441	0.52
2443	0.52
2445	0.52
2447	0.48
2450	0.48
2452	0.54
2454	0.55
2456	0.48
2458	0.45
2460	0.55
2462	0.55
2464	0.53
2466	0.47
2468	0.46
2470	0.53
2473	0.55
2475	0.55
2477	0.52
2479	0.49
2481	0.52
2483	0.53
2485	0.49
2487	0.48
2489	0.47
2491	0.47
2493	0.49
2496	0.49
2498	0.49
2500	0.55
2502	0.51
2504	0.51
2506	0.54
2508	0.52
2510	0.47
2512	0.49
2514	0.49
2516	0.49
2519	0.58
2521	0.55
2523	0.54
2525	0.53
2527	0.43
2529	0.57
2531	0.55
2533	0.52
2535	0.48
2537	0.5
2539	0.55
2542	0.48
2544	0.44
2546	0.47
2548	0.56
2550	0.52
2552	0.48
2554	0.47
2556	0.45
2558	0.56
2560	0.52
2562	0.51
2565	0.47
2567	0.48
2569	0.53
2571	0.55
2573	0.49
2575	0.44
2577	0.46
2579	0.55
2581	0.51
2583	0.53
2585	0.53
2588	0.51
2590	0.49
2592	0.52
2594	0.55
2596	0.53
2598	0.48
2600	0.46
2602	0.46
2604	0.49
2606	0.5
2609	0.5
2611	0.51
2613	0.51
2615	0.52
2617	0.52
2619	0.51
2621	0.52
2623	0.51
2625	0.51
2627	0.51
2629	0.54
2632	0.49
2634	0.48
2636	0.48
2638	0.5
2640	0.5
2642	0.5
2644	0.49
2646	0.55
2648	0.51
2650	0.51
2652	0.53
2655	0.52
2657	0.52
2659	0.51
2661	0.51
2663	0.51
2665	0.51
2667	0.5
2669	0.5
2671	0.57
2673	0.5
2676	0.48
2678	0.53
2680	0.56
2682	0.5
2684	0.47
2686	0.47
2688	0.46
2690	0.48
2692	0.54
2694	0.54
2696	0.49
2699	0.47
2701	0.56
2703	0.56
2705	0.52
2707	0.52
2709	0.48
2711	0.53
2713	0.53
2715	0.52
2717	0.46
2719	0.52
2722	0.54
2724	0.56
2726	0.55
2728	0.59
2730	0.5
2732	0.51
2734	0.5
2736	0.5
2738	0.53
2740	0.54
2742	0.5
2745	0.46
2747	0.46
2749	0.54
2751	0.54
2753	0.51
2755	0.52
2757	0.53
2759	0.52
2761	0.48
2763	0.49
2765	0.53
2768	0.55
2770	0.48
2772	0.47
2774	0.47
2776	0.46
2778	0.5
2780	0.51
2782	0.51
2784	0.51
2786	0.51
2788	0.52
2791	0.52
2793	0.52
2795	0.52
2797	0.52
2799	0.52
2801	0.52
2803	0.52
2805	0.51
2807	0.52
2809	0.52
2811	0.52
2814	0.53
2816	0.49
2818	0.51
2820	0.5
2822	0.51
2824	0.51
2826	0.49
2828	0.53
2830	0.53
2832	0.49
2834	0.47
2836	0.48
2839	0.58
2841	0.51
2843	0.51
2845	0.51
2847	0.52
2849	0.52
2851	0.52
2853	0.51
2855	0.52
2857	0.52
2860	0.52
2862	0.51
2864	0.52
2866	0.52
2868	0.52
2870	0.52
2872	0.52
2874	0.53
2876	0.51
2878	0.51
2880	0.52
2883	0.52
2885	0.51
2887	0.51
2889	0.5
2891	0.5
2893	0.5
2895	0.51
2897	0.51
2899	0.51
2901	0.5
2903	0.51
2905	0.5
2908	0.5
2910	0.49
2912	0.5
2914	0.54
2916	0.58
2918	0.53
2920	0.55
2922	0.48
2924	0.45
2926	0.48
2928	0.5
2931	0.56
2933	0.53
2935	0.53
2937	0.53
2939	0.51
2941	0.49
2943	0.5
2945	0.5
2947	0.5
2949	0.5
2951	0.49
2954	0.49
2956	0.5
2958	0.54
2960	0.53
2962	0.48
2964	0.48
2966	0.47
2968	0.51
2970	0.54
2972	0.54
2974	0.51
2977	0.5
2979	0.5
2981	0.49
2983	0.49
2985	0.54
2987	0.54
2989	0.53
2991	0.53
2993	0.46
2995	0.43
2997	0.56
3000	0.53
3002	0.55
3004	0.5
3006	0.51
3008	0.5
3010	0.53
3012	0.53
3014	0.46
3016	0.51
3018	0.47
3020	0.49
3022	0.47
3025	0.47
3027	0.49
3029	0.54
3031	0.49
3033	0.47
3035	0.48
3037	0.49
3039	0.52
3041	0.53
3043	0.52
3045	0.52
3048	0.51
3050	0.51
3052	0.52
3054	0.52
3056	0.52
3058	0.52
3060	0.51
3062	0.51
3064	0.5
3066	0.51
3068	0.57
3071	0.49
3073	0.49
3075	0.58
3077	0.49
3079	0.49
3081	0.5
3083	0.5
3085	0.51
3087	0.51
3089	0.5
3092	0.5
3094	0.5
3096	0.5
3098	0.49
3100	0.49
3102	0.5
3104	0.49
3106	0.5
3108	0.51
3110	0.51
3112	0.51
3114	0.51
3117	0.51
3119	0.52
3121	0.51
3123	0.52
3125	0.53
3127	0.51
3129	0.51
3131	0.49
3133	0.48
3135	0.49
3137	0.51
3139	0.53
3142	0.46
3144	0.5
3146	0.46
3148	0.58
3150	0.51
3152	0.46
3154	0.48
3156	0.53
3158	0.53
3160	0.45
3163	0.43
3165	0.47
3167	0.53
3169	0.53
3171	0.48
3173	0.48
3175	0.46
3177	0.56
3179	0.54
3181	0.53
3183	0.45
3186	0.49
3188	0.52
3190	0.54
3192	0.48
3194	0.46
3196	0.47
3198	0.48
3200	0.56
3202	0.53
3204	0.47
3206	0.48
3209	0.48
3211	0.55
3213	0.54
3215	0.54
3217	0.45
3219	0.46
3221	0.49
3223	0.49
3225	0.5
3227	0.51
3229	0.51
3231	0.51
3234	0.51
3236	0.51
3238	0.51
3240	0.51
3242	0.52
3244	0.51
3246	0.5
3248	0.5
3250	0.5
3252	0.58
3255	0.5
3257	0.51
3259	0.52
3261	0.51
3263	0.51
3265	0.52
3267	0.51
3269	0.51
3271	0.51
3273	0.49
3275	0.49
3278	0.49
3280	0.49
3282	0.5
3284	0.5
3286	0.5
3288	0.49
3290	0.5
3292	0.49
3294	0.49
3296	0.54
3298	0.5
3301	0.47
3303	0.49
3305	0.55
3307	0.49
3309	0.45
3311	0.5
3313	0.5
3315	0.5
3317	0.5
3319	0.55
3321	0.51
3323	0.52
3326	0.51
3328	0.49
3330	0.48
3332	0.54
3334	0.54
3336	0.5
3338	0.52
3340	0.52
3342	0.46
3344	0.46
3346	0.54
3349	0.56
3351	0.53
3353	0.49
3355	0.54
3357	0.54
3359	0.54
3361	0.47
3363	0.48
3365	0.54
3367	0.54
3369	0.54
3372	0.5
3374	0.49
3376	0.47
3378	0.49
3380	0.53
3382	0.55
3384	0.52
3386	0.52
3388	0.52
3390	0.52
3393	0.5
3395	0.5
3397	0.51
3399	0.47
3401	0.49
3403	0.49
3405	0.49
3407	0.49
3409	0.59
3411	0.52
3414	0.47
3416	0.47
3418	0.48
3420	0.53
3422	0.53
3424	0.5
3426	0.51
3428	0.51
3430	0.52
3432	0.52
3434	0.51
3436	0.51
3439	0.52
3441	0.52
3443	0.52
3445	0.51
3447	0.52
3449	0.47
3451	0.5
3453	0.51
3455	0.51
3457	0.47
3459	0.5
3462	0.5
3464	0.5
3466	0.5
3468	0.58
3470	0.51
3472	0.51
3474	0.5
3476	0.51
3478	0.5
3480	0.51
3482	0.51
3484	0.51
3487	0.51
3489	0.51
3491	0.51
3493	0.51
3495	0.52
3497	0.52
3499	0.52
3501	0.52
3503	0.57
3505	0.52
3507	0.52
3510	0.52
3512	0.52
3514	0.53
3516	0.52
3518	0.52
3520	0.52
3522	0.53
3524	0.52
3526	0.53
3528	0.53
3530	0.53
3533	0.52
3535	0.53
3537	0.53
3539	0.54
3541	0.53
3543	0.53
3545	0.53
3547	0.53
3549	0.52
3551	0.53
3553	0.53
3555	0.53
3558	0.53
3560	0.52
3562	0.52
3564	0.53
3566	0.52
3568	0.53
3570	0.54
3572	0.54
3574	0.52
3576	0.49
3579	0.52
3581	0.51
3583	0.51
3585	0.56
3587	0.56
3589	0.54
3591	0.51
3593	0.56
3595	0.58
3597	0.57
3600	0.55
3602	0.5
3604	0.52
3606	0.51
3608	0.53
3610	0.55
3612	0.56
3614	0.52
3616	0.5
3618	0.56
3620	0.59
3623	0.58
3625	0.57
3627	0.51
3629	0.53
3631	0.53
3633	0.57
3635	0.56
3637	0.56
3639	0.53
3641	0.52
3644	0.51
3646	0.59
3648	0.58
3650	0.58
3652	0.56
3654	0.53
3656	0.53
3658	0.57
3660	0.57
3662	0.51
3664	0.51
3667	0.53
3669	0.54
3671	0.55
3673	0.55
3675	0.55
3677	0.57
3679	0.57
3681	0.57
3683	0.5
3685	0.52
3687	0.52
3690	0.54
3692	0.55
3694	0.5
3696	0.53
3698	0.53
3700	0.53
3702	0.55
3704	0.56
3706	0.5
3708	0.59
3710	0.59
3712	0.58
3715	0.56
3717	0.55
3719	0.55
3721	0.56
3723	0.56
3725	0.55
3727	0.56
3729	0.55
3731	0.56
3733	0.55
3736	0.55
3738	0.56
3740	0.56
3742	0.56
3744	0.56
3746	0.57
3748	0.56
3750	0.5
3752	0.57
3754	0.59
3756	0.58
3759	0.55
3761	0.57
3763	0.56
3765	0.56
3767	0.56
3769	0.57
3771	0.57
3773	0.57
3775	0.56
3777	0.57
3780	0.56
3782	0.57
3784	0.57
3786	0.57
3788	0.57
3790	0.57
3792	0.57
3794	0.58
3796	0.58
3798	0.57
3800	0.58
3802	0.58
3805	0.57
3807	0.57
3809	0.57
3811	0.57
3813	0.57
3815	0.57
3817	0.58
3819	0.58
3821	0.57
3823	0.57
3825	0.57
3827	0.57
3830	0.57
3832	0.57
3834	0.57
3836	0.55
3838	0.56
3840	0.56
3842	0.56
3844	0.56
3846	0.56
3848	0.56
3851	0.56
3853	0.55
3855	0.57
3857	0.51
3859	0.58
3861	0.59
3863	0.57
3865	0.52
3867	0.55
3869	0.55
3871	0.59
3873	0.58
3876	0.54
3878	0.52
3880	0.58
3882	0.51
3884	0.5
3886	0.53
3888	0.53
3890	0.54
3892	0.58
3894	0.59
3896	0.54
3899	0.51
3901	0.51
3903	0.55
3905	0.5
3907	0.57
3909	0.59
3911	0.56
3913	0.54
3915	0.56
3917	0.55
3920	0.55
3922	0.54
3924	0.56
3926	0.55
3928	0.55
3930	0.56
3932	0.56
3934	0.56
3936	0.56
3938	0.57
3940	0.57
3943	0.57
3945	0.57
3947	0.57
3949	0.57
3951	0.57
3953	0.55
3955	0.52
3957	0.54
3959	0.54
3961	0.54
3963	0.59
3965	0.56
3968	0.56
3970	0.56
3972	0.56
3974	0.56
3976	0.56
3978	0.56
3980	0.56
3982	0.51
3984	0.54
3986	0.54
3988	0.54
3991	0.54
3993	0.54
3995	0.54
3997	0.55
3999	0.54
4001	0.55
4003	0.55
4005	0.56
4007	0.55
4010	0.55
4012	0.55
4014	0.55
4016	0.55
4018	0.55
4020	0.55
4022	0.55
4024	0.55
4026	0.55
4028	0.55
4030	0.55
4032	0.55
4035	0.55
4037	0.54
4039	0.53
4041	0.53
4043	0.54
4045	0.54
4047	0.55
4049	0.54
4051	0.54
4053	0.54
4056	0.55
4058	0.54
4060	0.54
4062	0.54
4064	0.55
4066	0.54
4068	0.55
4070	0.54
4072	0.54
4074	0.54
4076	0.54
4078	0.54
4081	0.55
4083	0.54
4085	0.54
4087	0.54
4089	0.54
4091	0.54
4093	0.54
4095	0.54
4097	0.54
4099	0.53
4102	0.53
4104	0.54
4106	0.53
4108	0.54
4110	0.54
4112	0.54
4114	0.54
4116	0.54
4118	0.54
4120	0.51
4123	0.54
4125	0.54
4127	0.53
4129	0.52
4131	0.52
4133	0.52
4135	0.53
4137	0.53
4139	0.52
4141	0.52
4143	0.53
4146	0.53
4148	0.53
4150	0.52
4152	0.53
4154	0.53
4156	0.53
4158	0.53
4160	0.52
4162	0.52
4164	0.53
4167	0.52
4169	0.53
4171	0.51
4173	0.56
4175	0.54
[truncated: 141 more rows]

## Sheet: Fig S4
Fig S4a				Fig S4b
Time (s)	Voltage (V)	Temperature (°C)	O2/H2	Time (s)	Voltage (V)	Temperature (°C)	O2/H2
0	0.00174432	614.352	0	0	0.041769	604.532	0
3	0.00171995	614.424	0	30	0.0180445	604.541	0
6	0.00174162	614.324	0	60	0.0112243	604.466	0
8	0.00171724	614.369	0	90	0.00855911	604.364	0
11	0.00171453	614.452	0	120	0.00699626	604.305	0
14	0.00172266	614.35	0	150	0.00651142	604.229	0
17	0.00171995	614.472	0	180	0.00586678	604.229	0
20	0.00169286	614.422	0	210	0.00551737	604.369	0
22	0.00170911	614.467	0	240	0.00514088	604.351	0
25	0.0017037	614.455	0	270	0.00494315	604.295	0
28	0.00170911	614.449	0	300	0.00493503	604.294	0
31	0.0017037	614.511	0	330	0.00469126	604.308	0
34	0.00168203	614.415	0	360	0.00475085	604.249	0
37	0.00166848	614.413	0	390	0.00466959	604.157	0
39	0.00164682	614.447	0	420	0.00452603	604.156	0
42	0.00166036	614.406	0	450	0.00438519	604.159	0
45	0.00166848	614.429	0	480	0.00435268	604.156	0
48	0.00165494	614.445	0	510	0.00443936	604.188	0
51	0.00166578	614.489	0	540	0.00441227	604.295	0
53	0.00165223	614.531	0	570	0.00435539	604.227	0
56	0.00167119	614.45	0	600	0.00430664	604.043	0
59	0.00166036	614.489	0	630	0.0042633	604.05	0
62	0.00165223	614.53	0	660	0.00425247	604.101	0
65	0.00166578	614.427	0	690	0.00426601	604.183	0
67	0.00168203	614.407	0	720	0.00431747	604.097	0
70	0.00167119	614.432	0	750	0.00427414	604.099	0
73	0.00166036	614.485	0	780	0.00424976	604.033	0
76	0.00164682	614.466	0	810	0.00423622	603.998	0
79	0.00165765	614.501	0	840	0.00417663	604.033	0
81	0.00166578	614.502	0	870	0.00420371	604.065	0
84	0.00169015	614.384	0	900	0.00421184	604.009	0
87	0.00166307	614.57	0	930	0.0041983	603.986	0.047619
90	0.00166848	614.579	0	960	0.00426059	604.088	0.0952381
93	0.0016414	614.496	0	990	-0.00357261	604.22	0.142857
95	0.00164682	614.514	0	1020	-0.00155472	604.148	0.190476
98	0.00163327	614.617	0	1050	-0.0100244	604.062	0.238095
101	0.00163056	614.509	0	1080	-0.00372159	604.131	0.285714
104	0.0016414	614.563	0	1110	-0.00232667	604.131	0.333333
107	0.00163869	614.579	0	1140	-0.00156556	604.093	0.380952
110	0.00161702	614.586	0	1170	-0.00188517	604.104	0.428571
112	0.00162244	614.666	0	1200	-0.00229146	604.054	0.47619
115	0.00162786	614.661	0	1230	-0.00475085	603.701	0.52381
118	0.00160619	614.622	0	1260	-0.00265982	603.507	0.571429
121	0.00159535	614.707	0	1290	-0.00444748	603.523	0.619048
124	0.00158994	614.694	0	1320	0.529526	603.662	0.666667
126	0.00158723	614.672	0	1350	0.558206	603.838	0.714286
129	0.00158181	614.584	0	1380	0.546263	604.074	0.761905
132	0.00157368	614.622	0	1410	0.530121	604.448	0.809524
135	0.00158994	614.623	0	1440	0.525599	604.846	0.857143
138	0.00159806	614.659	0	1470	0.520886	605.169	0.904762
140	0.00158452	614.675	0	1500	0.522646	605.365	0.952381
143	0.00158181	614.633	0	1530	0.52094	605.442	1
146	0.00157098	614.64	0	1560	0.519397	605.558	1.04762
149	0.00157639	614.558	0	1590	0.517555	605.679	1.09524
152	0.00156285	614.64	0	1620	0.516553	605.732	1.14286
154	0.00157639	614.589	0	1650	0.514901	605.892	1.19048
157	0.00155743	614.637	0	1680	0.513276	606.013	1.2381
160	0.00155202	614.537	0	1710	0.51157	605.973	1.28571
163	0.0015466	614.563	0	1740	0.508645	605.946	1.33333
166	0.00153576	614.644	0	1770	0.508888	606.045	1.38095
169	0.00154931	614.686	0	1800	0.507345	606.065	1.42857
171	0.00155743	614.667	0	1830	0.506316	606.002	1.47619
174	0.00155743	614.747	0	1860	0.505286	605.997	1.52381
177	0.00155472	614.663	0	1890	0.504176	606.119	1.57143
180	0.00154931	614.719	0	1920	0.503716	606.242	1.61905
183	0.00154931	614.657	0	1950	0.503282	606.23	1.66667
185	0.00154118	614.64	0	1980	0.503228	606.24	1.71429
188	0.00152493	614.658	0	2010	0.502957	606.223	1.7619
191	0.00154118	614.579	0	2040	0.502903	606.321	1.80952
194	0.00153035	614.714	0	2070	0.502957	606.325	1.85714
197	0.00153576	614.553	0	2100	0.503066	606.347	1.90476
199	0.00156014	614.632	0	2130	0.503066	606.418	1.95238
202	0.00156285	614.655	0	2160	0.502307	606.39	2
205	0.00158452	614.677	0	2190	0.502741	606.354	2
208	0.00156827	614.804	0	2220	0.502253	606.332	2
211	0.00154931	614.658	0	2250	0.498976	606.41	2
213	0.00155472	614.774	0	2280	0.495428	606.322	2
216	0.00154931	614.709	0	2310	0.492205	606.325	2
219	0.00156014	614.583	0	2340	0.488901	606.299	2
222	0.00155743	614.773	0	2370	0.485922	606.294	2
225	0.00156014	614.589	0	2400	0.48297	606.261	2
228	0.00157639	614.606	0	2430	0.480099	606.206	2
230	0.00155743	614.768	0	2460	0.477364	606.19	2
233	0.00156827	614.789	0	2490	0.474628	606.204	2
236	0.00157098	614.68	0	2520	0.471703	606.189	2
239	0.0015791	614.713	0	2550	0.469049	606.189	2
242	0.00156285	614.693	0	2580	0.466206	606.285	2
244	0.00156014	614.708	0	2610	0.463443	606.253	2
247	0.00156556	614.505	0	2640	0.460545	606.248	2
250	0.00157098	614.548	0	2670	0.45781	606.256	2
253	0.00158181	614.65	0	2700	0.455291	606.302	2
256	0.00157639	614.621	0	2730	0.452583	606.28	2
258	0.00157098	614.699	0	2760	0.45001	606.254	2
261	0.00158994	614.499	0	2790	0.447112	606.23	2
264	0.00157639	614.761	0	2820	0.444187	606.322	2
267	0.00159264	614.592	0	2850	0.441587	606.37	2
270	0.00159806	614.588	0	2880	0.439312	606.354	2
272	0.00157368	614.765	0	2910	0.436821	606.237	2
275	0.00158181	614.657	0	2940	0.434437	606.226	2
278	0.00158723	614.67	0	2970	0.431702	606.187	2
281	0.00158723	614.622	0	3000	0.42875	606.192	2
284	0.00158994	614.635	0	3030	0.42596	606.176	1.95238
286	0.00160619	614.706	0	3060	0.423008	606.113	1.90476
289	0.0016116	614.54	0	3090	0.4203	606.126	1.85714
292	0.00159264	614.732	0	3120	0.413963	606.2	1.80952
295	0.00159535	614.648	0	3150	0.409115	606.153	1.7619
298	0.00161973	614.645	0	3180	0.404023	606.018	1.71429
301	0.0016414	614.569	0	3210	0.399202	606.056	1.66667
303	0.00159806	614.677	0	3240	0.393894	606.108	1.61905
306	0.00157098	614.607	0	3270	0.388884	606.083	1.57143
309	0.0015791	614.599	0	3300	0.383738	605.944	1.52381
312	0.00158452	614.579	0	3330	0.378565	605.945	1.47619
315	0.00158994	614.608	0	3360	0.373501	606.001	1.42857
317	0.00158723	614.586	0	3390	0.368463	605.994	1.38095
320	0.00157368	614.589	0	3420	0.363724	605.919	1.33333
323	0.00155202	614.571	0	3450	0.359039	605.838	1.28571
326	0.00157368	614.562	0	3480	0.354299	605.808	1.2381
329	0.00156827	614.561	0	3510	0.349668	605.664	1.19048
331	0.00156556	614.585	0	3540	0.344685	605.567	1.14286
334	0.00156556	614.483	0	3570	0.340135	605.686	1.09524
337	0.00156014	614.502	0	3600	0.335503	605.814	1.04762
340	0.00153305	614.451	0	3630	0.331306	605.803	1
343	0.0015466	614.501	0	3660	0.329789	605.692	0.952381
345	0.00154931	614.517	0	3690	0.328137	605.739	0.904762
348	0.00156827	614.438	0	3720	0.323831	605.749	0.857143
351	0.00154118	614.527	0	3750	0.317629	605.652	0.809524
354	0.00155202	614.546	0	3780	0.312998	605.558	0.761905
357	0.00155202	614.456	0	3810	0.308179	605.593	0.714286
360	0.00154931	614.461	0	3840	0.302348	605.713	0.666667
362	0.00152222	614.626	0	3870	0.296603	605.706	0.619048
365	0.00152222	614.53	0	3900	0.29082	605.616	0.571429
368	0.00151951	614.483	0	3930	0.284452	605.51	0.52381
371	0.00150326	614.398	0	3960	0.276939	605.404	0.47619
374	0.00151409	614.339	0	3990	0.26245	605.388	0.428571
376	0.00151139	614.434	0	4020	0.227141	605.324	0.380952
379	0.00151139	614.491	0	4050	0.0786056	605.261	0.333333
382	0.00151951	614.389	0	4080	-0.0916583	604.924	0.285714
385	0.00151951	614.507	0	4110	-0.143506	604.55	0.238095
388	0.00150055	614.49	0	4140	-0.164465	604.347	0.190476
390	0.00150597	614.428	0	4170	-0.179386	604.235	0.142857
393	0.0015168	614.446	0	4200	-0.187442	603.988	0.0952381
396	0.00150597	614.489	0	4230	-0.199403	603.831	0.047619
399	0.00148972	614.484	0	4260	-0.197461	603.774	0
402	0.00148972	614.453	0	4290	-0.175426	603.892	0
404	0.00149243	614.415	0	4320	-0.181515	603.978	0
407	0.0015168	614.456	0	4350	-0.156282	603.91	0
410	0.00150597	614.514	0	4380	-0.126084	603.847	0
413	0.00152764	614.431	0	4410	-0.0948571	603.743	0
416	0.00152222	614.473	0	4440	-0.0860326	603.758	0
418	0.00151951	614.455	0	4470	-0.0793911	603.75	0
421	0.00151951	614.497	0	4500	-0.0741636	603.782	0
424	0.00151139	614.467	0	4530	-0.0695996	603.793	0
427	0.00149243	614.441	0	4560	-0.0656099	603.771	0
430	0.00150868	614.422	0	4590	-0.0621294	603.724	0
433	0.0015168	614.353	0	4620	-0.0589007	603.697	0
435	0.0015168	614.336	0	4650	-0.0558211	603.651	0
438	0.00151139	614.279	0	4680	-0.0529121	603.619	0
441	0.00152764	614.375	0	4710	-0.0504066	603.549	0
444	0.00152493	614.313	0	4740	-0.0479852	603.505	0
447	0.00152764	614.376	0	4770	-0.0456666	603.535	0
449	0.00152222	614.293	0	4800	-0.0434727	603.665	0
452	0.00152493	614.311	0	4830	-0.0413275	603.675	0
455	0.00152493	614.23	0	4860	-0.0392608	603.613	0
458	0.00152764	614.229	0	4890	-0.0373215	603.505	0
461	0.00153847	614.188	0	4920	-0.0355934	603.528	0
463	0.00153847	614.236	0	4950	-0.0338383	603.525	0
466	0.00151409	614.231	0	4980	-0.0321454	603.479	0
469	0.0015168	614.17	0	5010	-0.0305446	603.513	0
472	0.00152493	614.114	0	5040	-0.0289195	603.565	0
475	0.00154118	614.215	0	5070	-0.0275733	603.695	0
477	0.00152764	614.164	0	5100	-0.0261947	603.702	0
480	0.00150868	614.185	0	5130	-0.0248891	603.615	0
483	0.0015168	614.161	0	5160	-0.0236025	603.613	0
486	0.00151139	614.138	0	5190	-0.022316	603.564	0
489	0.00150868	614.121	0	5220	-0.021173	603.566	0
492	0.00150326	614.158	0	5250	-0.0200787	603.627	0
494	0.00150326	614.101	0	5280	-0.0190873	603.634	0
497	0.00151951	614.058	0	5310	-0.0180391	603.577	0
500	0.00152222	614.101	0	5340	-0.0170993	603.571	0
503	0.00150868	614.163	0	5370	-0.016265	603.645	0
506	0.00149784	614.165	0	5400	-0.0154064	603.613	0
508	0.00150868	614.081	0	5430	-0.0145965	603.521	0
511	0.00151409	614.044	0	5460	-0.0138598	603.534	0
514	0.00150055	614.126	0	5490	-0.0131745	603.703	0
517	0.00149513	614.102	0	5520	-0.0125326	603.728	0
520	0.00150326	614.089	0	5550	-0.0118907	603.676	0
522	0.00148972	614.104	0	5580	-0.0112406	603.572	0
525	0.00150055	614.114	0	5610	-0.0106853	603.548	0
528	0.00150326	614.164	0	5640	-0.0100949	603.595	0
531	0.00151409	614.098	0	5670	-0.00957753	603.581	0
534	0.00151139	614.139	0	5700	-0.00908728	603.615	0
536	0.00151139	614.197	0	5730	-0.00861057	603.711	0
539	0.00150326	614.216	0	5760	-0.00818803	603.686	0
542	0.00151139	614.235	0	5790	-0.00773841	603.608	0
545	0.0015168	614.22	0	5820	-0.0073267	603.488	0
548	0.00152493	614.193	0	5850	-0.00697188	603.559	0
550	0.00152764	614.238	0	5880	-0.0066008	603.54	0
553	0.00153035	614.197	0	5910	-0.00626765	603.436	0
556	0.00151409	614.216	0	5940	-0.00595345	603.42	0
559	0.00151951	614.24	0	5970	-0.0056528	603.571	0
562	0.00153576	614.238	0	6000	-0.00534132	603.643	0
565	0.00154389	614.277	0	6030	-0.00504337	603.446	0
567	0.00154118	614.241	0	6060	-0.00469126	603.396	0
570	0.00154118	614.264	0	6090	-0.00441227	603.432	0
573	0.00153847	614.31	0	6120	-0.0041685	603.512	0
576	0.00153305	614.268	0	6150	-0.00391119	603.474	0
579	0.00154389	614.239	0	6180	-0.00367283	603.431	0
581	0.00152493	614.153	0	6210	-0.00343718	603.434	0
584	0.00152764	614.181	0	6240	-0.00320154	603.521	0
587	0.00153035	614.095	0	6270	-0.00306882	603.489	0
590	0.00153847	614.215	0	6300	-0.00285213	603.565	0
593	0.00153576	614.236	0	6330	-0.00264628	603.505	0
595	0.0015466	614.216	0	6360	-0.00247293	603.538	0
598	0.00154389	614.276	0	6390	-0.00229687	603.502	0
600	0.00154931	614.256	0	6420	-0.0021154	603.44	0
603	0.00154931	614.256	0.0047619	6450	-0.00193392	603.394	0
606	0.00154931	614.176	0.00952381	6480	-0.00181746	603.445	0
608	0.00153847	614.241	0.0126984	6510	-0.00165494	603.574	0
611	0.00154118	614.195	0.0174603	6540	-0.00148159	603.584	0
614	0.00156556	614.235	0.0222222	6570	-0.00137054	603.516	0
617	0.0015466	614.136	0.0269841	6600	-0.00121615	603.495	0
620	0.00155472	614.176	0.031746	6630	-0.00106176	603.548	0
622	0.00155743	614.176	0.0349206	6660	-0.0009805	603.438	0
625	0.00156014	614.165	0.0396825	6690	-0.00082611	603.383	0
628	0.00154118	614.1	0.0444444	6720	-0.00074485	603.398	0
631	0.00156556	614.123	0.0492063	6750	-0.00059317	603.502	0
634	0.00156014	614.182	0.0539683	6780	-0.00049296	603.515	0
637	0.00158723	614.137	0.0587302	6810	-0.00037649	603.424	0
639	0.00163327	614.098	0.0619048	6840	-0.00031148	603.415	0
642	0.00125136	614.104	0.0666667	6870	-0.00027627	603.503	0
645	-0.012733	614.128	0.0714286	6900	-0.00013272	603.479	0
648	0.00269503	614.171	0.0761905	6930	-5.688e-05	603.552	0
651	0.00382722	614.168	0.0809524	6960	2.979e-05	603.53	0
653	0.00351032	614.216	0.084127	6990	5.146e-05	603.416	0
656	0.00300381	614.172	0.0888889
659	0.00263274	614.234	0.0936508
662	0.00235375	614.097	0.0984127
665	0.00209915	614.278	0.103175
667	0.00193392	614.069	0.106349
670	0.0017985	614.266	0.111111
673	0.00171724	614.145	0.115873
676	0.00166307	614.064	0.120635
679	0.00158723	614.187	0.125397
681	0.00155472	614.181	0.128571
684	0.00152493	614.257	0.133333
687	0.00149243	614.159	0.138095
690	0.00148159	614.24	0.142857
693	0.00145721	614.177	0.147619
695	0.00141388	614.147	0.150794
698	0.00143284	613.928	0.155556
701	0.001357	614.172	0.160317
704	0.00119448	614.225	0.165079
707	-0.00014626	614.13	0.169841
710	-0.00164952	614.188	0.174603
712	-0.00182829	614.187	0.177778
715	-0.00156827	614.206	0.18254
718	-0.00176328	614.186	0.187302
721	-0.00238897	614.19	0.192063
724	-0.00213165	614.227	0.196825
726	-0.00172266	614.139	0.2
729	-0.00137325	614.14	0.204762
732	-0.00140846	614.136	0.209524
735	-0.00275462	614.102	0.214286
738	-0.00257315	614.104	0.219048
740	-0.00215332	614.144	0.222222
743	-0.00181746	614.16	0.226984
746	-0.00168744	614.077	0.231746
749	-0.00159264	614.155	0.236508
752	-0.00159264	614.053	0.24127
754	-0.0030959	614.077	0.244444
757	-0.00303632	614.075	0.249206
760	-0.00263003	614.068	0.253968
763	-0.00331801	614.033	0.25873
766	-0.00381909	614.14	0.263492
769	-0.00322321	614.015	0.268254
771	-0.00280338	614.078	0.271429
774	-0.00260294	614.021	0.27619
777	-0.00284401	614.106	0.280952
780	-0.00404662	614.099	0.285714
783	-0.00337218	614.065	0.290476
785	-0.00284942	614.002	0.293651
788	-0.00250543	613.994	0.298413
791	-0.00222916	614.03	0.303175
794	-0.00393556	614.053	0.307937
797	-0.00298214	613.998	0.312698
799	-0.00230771	614.016	0.315873
802	-0.00179579	614.14	0.320635
805	-0.0016116	614.008	0.325397
808	-0.00324217	614.109	0.330159
811	-0.00289547	614.065	0.334921
813	-0.00199622	614.141	0.338095
816	-0.00140575	614.079	0.342857
819	-0.00117281	614.022	0.347619
822	-0.00127303	614.105	0.352381
825	-0.00293068	613.967	0.357143
828	-0.00202331	614.027	0.361905
830	-0.00138679	614.109	0.365079
833	-0.00098321	614.09	0.369841
836	-0.00080444	614.103	0.374603
839	-0.00058776	614.085	0.379365
842	-0.00050379	614.105	0.384127
844	-0.00228604	613.985	0.387302
847	-0.00224812	614.116	0.392063
850	-0.00153847	613.983	0.396825
853	-0.00106718	614.028	0.401587
856	-0.00084778	614.1	0.406349
858	-0.00059588	614.099	0.409524
861	-0.00055525	614.118	0.414286
864	-0.00026273	614.152	0.419048
867	0.00031148	614.073	0.42381
870	0.0200408	614.109	0.428571
872	0.0227927	614.085	0.431746
875	-0.00490794	614.166	0.436508
878	-0.0153928	614.105	0.44127
881	-0.0102628	614.108	0.446032
884	-0.00898706	614.167	0.450794
886	-0.00621077	614.108	0.453968
889	-0.0042931	614.205	0.45873
892	-0.00297944	614.189	0.463492
895	-0.00216686	614.326	0.468254
898	-0.00213707	614.224	0.473016
901	-0.00369721	614.268	0.477778
903	-0.00250543	614.325	0.480952
906	-0.00190955	614.285	0.485714
909	-0.0014518	614.246	0.490476
912	-0.00147347	614.244	0.495238
915	-0.00197997	614.188	0.5
917	0.0003792	614.171	0.503175
920	0.00499462	614.292	0.507937
923	0.0147292	614.289	0.512698
926	0.0334347	614.431	0.51746
929	0.0639522	614.368	0.522222
931	0.145459	614.494	0.525397
934	0.250782	614.451	0.530159
937	0.352593	614.51	0.534921
940	0.432406	614.513	0.539683
943	0.48966	614.679	0.544444
945	0.554063	614.817	0.547619
948	0.603435	615.012	0.552381
951	0.640918	615.044	0.557143
954	0.665536	615.098	0.561905
957	0.680215	615.258	0.566667
960	0.698225	615.393	0.571429
962	0.710385	615.574	0.574603
965	0.719458	615.615	0.579365
968	0.726716	615.716	0.584127
971	0.732729	615.697	0.588889
974	0.735437	615.712	0.593651
976	0.741314	616.053	0.596825
979	0.742993	616.169	0.601587
982	0.74302	616.286	0.606349
985	0.742127	616.467	0.611111
988	0.74042	616.561	0.615873
990	0.74061	617.298	0.619048
993	0.741531	617.6	0.62381
996	0.74042	617.665	0.628571
999	0.73801	617.244	0.633333
1002	0.7395	616.685	0.638095
1004	0.738877	616.244	0.64127
1007	0.738037	615.872	0.646032
1010	0.736764	615.829	0.650794
1013	0.735248	615.713	0.655556
1016	0.733352	615.615	0.660317
1018	0.730996	615.552	0.663492
1021	0.732431	615.65	0.668254
1024	0.732296	615.473	0.673016
1027	0.730996	615.431	0.677778
1030	0.729181	615.414	0.68254
1033	0.72501	615.431	0.687302
1035	0.724766	615.389	0.690476
1038	0.724875	615.388	0.695238
1041	0.723981	615.297	0.7
1044	0.722979	615.353	0.704762
1047	0.721706	615.356	0.709524
1049	0.71721	615.353	0.712698
1052	0.718429	615.355	0.71746
1055	0.717698	615.377	0.722222
1058	0.717617	615.258	0.726984
1061	0.716317	615.462	0.731746
1063	0.713527	615.412	0.734921
1066	0.715531	615.469	0.739683
1069	0.716587	615.463	0.744444
1072	0.716398	615.4	0.749206
1075	0.715369	615.436	0.753968
1077	0.712579	615.461	0.757143
1080	0.718944	615.514	0.761905
1083	0.721029	615.475	0.766667
1086	0.722329	615.513	0.771429
1089	0.7226	615.453	0.77619
1092	0.720514	615.474	0.780952
1094	0.734896	615.532	0.784127
1097	0.74172	615.51	0.788889
1100	0.743833	615.495	0.793651
1103	0.74562	615.532	0.798413
1106	0.746704	615.531	0.803175
1108	0.742425	615.575	0.806349
1111	0.742804	615.578	0.811111
1114	0.745187	615.465	0.815873
1117	0.745864	615.665	0.820635
1120	0.747002	615.57	0.825397
1122	0.744104	615.609	0.828571
1125	0.743047	615.627	0.833333
1128	0.743616	615.604	0.838095
1131	0.744266	615.643	0.842857
1134	0.744564	615.622	0.847619
1136	0.743806	615.828	0.850794
1139	0.738579	615.778	0.855556
1142	0.737793	615.75	0.860317
1145	0.73866	615.714	0.865079
1148	0.739202	615.732	0.869841
1150	0.739987	615.814	0.873016
1153	0.734083	615.788	0.877778
1156	0.732512	615.723	0.88254
1159	0.732214	615.899	0.887302
1162	0.732783	615.877	0.892063
1165	0.731998	615.84	0.896825
1167	0.726852	615.917	0.9
1170	0.726039	615.935	0.904762
1173	0.724956	615.949	0.909524
1176	0.725092	615.889	0.914286
1179	0.726066	615.854	0.919048
1181	0.724766	615.838	0.922222
1184	0.7187	615.876	0.926984
1187	0.717833	615.854	0.931746
1190	0.717617	615.893	0.936508
1193	0.716858	615.912	0.94127
1195	0.715965	615.806	0.944444
1198	0.71025	616.032	0.949206
1201	0.709248	615.996	0.953968
1204	0.709275	615.974	0.95873
1207	0.708842	616.033	0.963492
1209	0.707894	615.992	0.966667
1212	0.701123	615.966	0.971429
1215	0.698604	615.987	0.97619
1218	0.698252	615.982	0.980952
1221	0.697738	616.044	0.985714
1224	0.69744	616.134	0.990476
1226	0.693459	616.05	0.993651
1229	0.68899	616.03	0.998413
1232	0.687148	616.118	1.00317
1235	0.686661	616.107	1.00794
1238	0.686715	615.989	1.0127
1240	0.68555	616.185	1.01587
1243	0.679565	616.097	1.02063
1246	0.677263	616.112	1.0254
1249	0.675828	616.075	1.03016
1252	0.674798	616.189	1.03492
1254	0.673363	616.185	1.0381
1257	0.666186	616.127	1.04286
1260	0.664778	616.208	1.04762
1263	0.663992	616.249	1.05238
1266	0.66299	616.225	1.05714
1268	0.662178	616.207	1.06032
1271	0.656572	616.178	1.06508
1274	0.652753	616.196	1.06984
1277	0.651778	616.24	1.0746
1280	0.64999	616.158	1.07937
1283	0.648826	616.157	1.08413
1285	0.64693	616.196	1.0873
1288	0.640809	616.195	1.09206
1291	0.639076	616.278	1.09683
1294	0.637966	616.233	1.10159
1297	0.636909	616.318	1.10635
1299	0.635068	616.2	1.10952
1302	0.62827	616.241	1.11429
1305	0.626022	616.347	1.11905
1308	0.624641	616.304	1.12381
1311	0.623422	616.323	1.12857
1313	0.621797	616.284	1.13175
1316	0.616706	616.262	1.13651
1319	0.612779	616.317	1.14127
1322	0.610558	616.32	1.14603
1325	0.609041	616.367	1.15079
1327	0.607633	616.309	1.15397
1330	0.606685	616.322	1.15873
1333	0.599806	616.223	1.16349
1336	0.597829	616.326	1.16825
1339	0.595743	616.368	1.17302
1341	0.593712	616.325	1.17619
1344	0.592493	616.383	1.18095
1347	0.59141	616.421	1.18571
1350	0.590246	616.345	1.19048
1353	0.589298	616.362	1.19524
1356	0.588133	616.405	1.2
1358	0.586887	616.323	1.20317
1361	0.578221	616.361	1.20794
1364	0.572452	616.255	1.2127
1367	0.569933	616.275	1.21746
1370	0.567848	616.275	1.22222
1372	0.565898	616.375	1.2254
1375	0.563136	616.375	1.23016
1378	0.557042	616.4	1.23492
1381	0.554794	616.384	1.23968
1384	0.552898	616.302	1.24444
1386	0.551192	616.305	1.24762
1389	0.548673	616.109	1.25238
1392	0.543013	616.257	1.25714
1395	0.54044	616.376	1.2619
1398	0.53803	616.318	1.26667
1400	0.536323	616.281	1.26984
1403	0.534753	616.307	1.2746
1406	0.530473	616.407	1.27937
1409	0.525842	616.301	1.28413
1412	0.52373	616.335	1.28889
1415	0.521644	616.256	1.29365
1417	0.52029	616.298	1.29683
1420	0.51807	616.344	1.30159
1423	0.512545	616.319	1.30635
1426	0.509945	616.334	1.31111
1429	0.508238	616.32	1.31587
1431	0.506613	616.395	1.31905
1434	0.505449	616.267	1.32381
1437	0.504555	616.43	1.32857
1440	0.503255	616.458	1.33333
1443	0.500547	616.433	1.3381
1445	0.496376	616.373	1.34127
1448	0.494372	616.322	1.34603
1451	0.49012	616.411	1.35079
1454	0.487141	616.377	1.35556
1457	0.485326	616.39	1.36032
1459	0.483864	616.451	1.36349
1462	0.482212	616.365	1.36825
1465	0.480262	616.364	1.37302
1468	0.47536	616.426	1.37778
1471	0.473329	616.41	1.38254
1473	0.471189	616.509	1.38571
1476	0.470187	616.431	1.39048
1479	0.46886	616.274	1.39524
1482	0.464662	616.412	1.4
1485	0.462197	616.477	1.40476
1488	0.460545	616.439	1.40952
1490	0.458595	616.475	1.4127
1493	0.457106	616.472	1.41746
1496	0.453314	616.469	1.42222
1499	0.4502	616.413	1.42698
1502	0.44871	616.51	1.43175
1504	0.447464	616.403	1.43492
1507	0.446489	616.368	1.43968
1510	0.44481	616.432	1.44444
1513	0.44045	616.395	1.44921
1516	0.438446	616.451	1.45397
1518	0.43701	616.404	1.45714
1521	0.435439	616.449	1.4619
1524	0.433896	616.452	1.46667
1527	0.430158	616.475	1.47143
1530	0.42791	616.477	1.47619
1532	0.426204	616.522	1.47937
1535	0.425121	616.438	1.48413
1538	0.42355	616.422	1.48889
1541	0.42049	616.43	1.49365
1544	0.417836	616.449	1.49841
1547	0.416156	616.493	1.50317
1549	0.414829	616.417	1.50635
1552	0.413584	616.354	1.51111
1555	0.411877	616.457	1.51587
1558	0.40795	616.454	1.52063
1561	0.406434	616.537	1.5254
1563	0.404863	616.534	1.52857
1566	0.403644	616.562	1.53333
1569	0.40248	616.483	1.5381
1572	0.399202	616.469	1.54286
1575	0.397009	616.528	1.54762
1577	0.395844	616.508	1.55079
1580	0.394653	616.487	1.55556
1583	0.39319	616.552	1.56032
1586	0.391213	616.545	1.56508
1589	0.388288	616.489	1.56984
1591	0.386744	616.529	1.57302
1594	0.385444	616.549	1.57778
1597	0.38428	616.565	1.58254
1600	0.383305	616.482	1.5873
1603	0.382086	616.483	1.59206
1606	0.378782	616.528	1.59683
1608	0.377265	616.503	1.6
1611	0.37602	616.525	1.60476
1614	0.374828	616.541	1.60952
1617	0.371415	616.543	1.61429
1620	0.370088	616.58	1.61905
1622	0.369113	616.542	1.62222
1625	0.36803	616.459	1.62698
1628	0.367109	616.522	1.63175
1631	0.364184	616.399	1.63651
1634	0.362668	616.497	1.64127
1636	0.361313	616.515	1.64444
1639	0.360528	616.449	1.64921
1642	0.359553	616.364	1.65397
1645	0.358091	616.446	1.65873
1648	0.355301	616.501	1.66349
1650	0.354353	616.538	1.66667
1653	0.353459	616.477	1.67143
1656	0.352214	616.54	1.67619
1659	0.351157	616.497	1.68095
1662	0.348178	616.441	1.68571
1664	0.346905	616.467	1.68889
1667	0.34612	616.443	1.69365
1670	0.345172	616.462	1.69841
1673	0.344089	616.468	1.70317
1676	0.341841	616.444	1.70794
1679	0.339783	616.483	1.7127
1681	0.338835	616.528	1.71587
1684	0.338049	616.505	1.72063
1687	0.336885	616.342	1.7254
1690	0.334176	616.525	1.73016
1693	0.332091	616.467	1.73492
1695	0.330899	616.469	1.7381
1698	0.329843	616.425	1.74286
1701	0.32876	616.502	1.74762
1704	0.327189	616.505	1.75238
1707	0.323939	616.462	1.75714
1709	0.322991	616.48	1.76032
1712	0.321962	616.463	1.76508
1715	0.321068	616.466	1.76984
1718	0.319904	616.492	1.7746
1721	0.317033	616.544	1.77937
1723	0.315977	616.411	1.78254
1726	0.314866	616.518	1.7873
1729	0.313918	616.568	1.79206
1732	0.312889	616.58	1.79683
1735	0.309718	616.514	1.80159
1738	0.308187	616.53	1.80635
1740	0.307234	616.492	1.80952
1743	0.306513	616.633	1.81429
1746	0.305723	616.529	1.81905
1749	0.30439	616.511	1.82381
1752	0.301955	616.528	1.82857
1754	0.300909	616.495	1.83175
1757	0.300173	616.516	1.83651
1760	0.299474	616.471	1.84127
1763	0.298496	616.587	1.84603
1766	0.295801	616.58	1.85079
1768	0.294728	616.574	1.85397
1771	0.293919	616.544	1.85873
1774	0.293474	616.603	1.86349
1777	0.292553	616.519	1.86825
1780	0.290945	616.488	1.87302
1782	0.284948	616.574	1.87619
1785	0.285265	616.521	1.88095
1788	0.284875	616.572	1.88571
1791	0.277464	616.532	1.89048
1794	0.283125	616.531	1.89524
1796	0.280647	616.511	1.89841
1799	0.279999	616.513	1.90317
1802	0.279092	616.535	1.90794
1805	0.278163	616.537	1.9127
1808	0.27728	616.538	1.91746
1811	0.269086	616.558	1.92222
1813	0.274457	616.599	1.9254
1816	0.266819	616.539	1.93016
1819	0.266288	616.575	1.93492
1822	0.265468	616.551	1.93968
1825	0.264352	616.549	1.94444
1827	0.262123	616.612	1.94762
1830	0.261204	616.489	1.95238
1833	0.260671	616.552	1.95714
1836	0.260102	616.593	1.9619
1839	0.259333	616.547	1.96667
1841	0.258748	616.634	1.96984
1844	0.257916	616.552	1.9746
1847	0.255457	616.64	1.97937
1850	0.254357	616.601	1.98413
1853	0.253653	616.617	1.98889
1855	0.252328	616.54	1.99206
1860	0.250042	616.721	2
1863	0.249425	616.712	2
1866	0.248534	616.765	2
1868	0.248019	616.675	2
1871	0.247058	616.727	2
1874	0.244411	616.666	2
1877	0.24349	616.746	2
1880	0.242789	616.765	2
1882	0.242093	616.745	2
1885	0.241499	616.745	2
1888	0.240893	616.705	2
1891	0.240023	616.855	2
1894	0.239685	616.952	2
1897	0.23907	616.905	2
1899	0.238228	616.9	2
1902	0.23771	616.875	2
1905	0.237095	616.794	2
1908	0.23641	616.9	2
1911	0.235652	616.862	2
1913	0.235121	616.959	2
1916	0.234612	616.929	2
1919	0.233997	616.904	2
1922	0.2331	616.945	2
1925	0.232469	617.045	2
1927	0.231984	616.981	2
1930	0.231491	616.957	2
1933	0.230814	616.96	2
1936	0.230313	616.792	2
1939	0.22966	616.916	2
1941	0.229008	616.938	2
1944	0.228642	616.901	2
1947	0.228087	616.897	2
1950	0.227136	617.02	2
1953	0.227382	616.977	2
1955	0.226765	617.034	2
1958	0.226166	616.873	2
1961	0.225565	616.836	2
1964	0.224712	616.903	2
1967	0.224197	616.881	2
1970	0.223794	616.807	2
1972	0.223184	616.828	2
1975	0.222656	616.883	2
1978	0.22225	616.86	2
1981	0.221608	616.923	2
1984	0.221036	616.92	2
1986	0.220757	616.982	2
1989	0.220386	616.94	2
1992	0.21975	616.883	2
1995	0.219357	616.93	2
1998	0.218785	616.89	2
2000	0.2181	616.97	2
2003	0.217767	616.885	2
2006	0.217252	616.922	2
2009	0.216814	617.019	2
2012	0.216258	616.917	2
2014	0.21586	616.964	2
2017	0.21563	616.922	2
2020	0.215264	616.82	2
2023	0.214639	616.96	2
2026	0.213073	616.986	2
2029	0.213826	616.948	2
2031	0.21339	616.925	2
2034	0.212721	617.002	2
2037	0.212247	616.965	2
2040	0.212033	617.008	2
2043	0.211212	617.024	2
2045	0.21118	617.047	2
2048	0.210733	617.024	2
2051	0.210484	616.986	2
2054	0.210264	617.008	2
2057	0.209731	617.049	2
2059	0.209257	616.996	2
2062	0.208932	617.051	2
2065	0.20842	617.108	2
2068	0.208089	617.006	2
2071	0.207707	617.064	2
2073	0.207247	617.037	2
2076	0.206851	617.057	2
2079	0.20696	617.063	2
2082	0.206396	617.051	2
2085	0.204777	617.108	2
2088	0.205576	617.006	2
2090	0.205202	617.049	2
2093	0.204592	616.906	2
2096	0.204257	617.088	2
2099	0.204043	616.991	2
2102	0.203815	616.974	2
2104	0.203449	617.011	2
2107	0.203016	617.093	2
2110	0.202832	616.992	2
2113	0.202612	616.917	2
2116	0.20235	616.899	2
2118	0.201792	616.895	2
2121	0.201467	616.918	2
2124	0.201199	616.949	2
2127	0.201166	616.922	2
2130	0.200833	616.902	2
2132	0.200364	616.882	2
2135	0.19998	616.903	2
2138	0.199852	616.983	2
2141	0.199679	616.913	2
2144	0.199392	616.93	2
2146	0.19917	616.829	2
2149	0.198739	616.917	2
2152	0.198588	616.864	2
2155	0.198322	616.974	2
2158	0.198032	616.847	2
2161	0.197927	616.862	2
2163	0.197631	616.858	2
2166	0.197523	616.855	2
2169	0.197388	616.838	2
2172	0.197239	616.82	2
2175	0.196862	616.722	2
2177	0.196586	616.889	2
2180	0.196461	616.878	2
2183	0.195952	616.774	2
2186	0.195822	616.853	2
2189	0.195711	616.787	2
2191	0.195418	616.867	2
2194	0.195172	616.783	2
2197	0.195234	616.821	2
2200	0.194961	616.806	2
2203	0.194812	616.787	2
2205	0.194535	616.892	2
2208	0.194359	616.782	2
2211	0.194278	616.784	2
2214	0.194021	616.905	2
2217	0.193723	616.801	2
2220	0.193284	616.903	2
2222	0.193124	616.905	2
2225	0.192864	616.871	2
2228	0.193084	616.916	2
2231	0.192843	616.838	2
2234	0.19265	616.798	2
2236	0.192593	616.836	2
2239	0.192455	616.838	2
2242	0.19196	616.917	2
2245	0.191773	616.916	2
2248	0.191683	616.82	2
2250	0.191532	616.918	2
2253	0.191388	616.877	2
2256	0.191234	616.876	2
2259	0.190887	616.92	2
2262	0.19128	616.859	2
2264	0.19115	616.877	2
2267	0.190662	616.86	2
2270	0.190592	616.879	2
2273	0.190567	616.76	2
2276	0.190267	616.942	2
2278	0.18998	616.906	2
2281	0.189758	616.904	2
2284	0.189812	616.907	2
2287	0.189898	616.909	2
2290	0.189728	616.911	2
2293	0.18973	616.933	2
2295	0.18937	616.969	2
2298	0.189243	616.911	2
2301	0.188885	616.967	2
2304	0.188934	616.94	2
2307	0.188858	616.839	2
2309	0.188604	616.862	2
2312	0.188617	617.006	2
2315	0.188379	616.99	2
2318	0.188184	616.964	2
2321	0.188	616.891	2
2323	0.18807	616.77	2
2326	0.18794	616.91	2
2329	0.187851	616.933	2
2332	0.187656	616.87	2
2335	0.187388	616.848	2
2337	0.187355	616.931	2
2340	0.18726	616.868	2
2343	0.187295	616.906	1.99524
2346	0.187119	616.869	1.99048
2348	0.187174	616.944	1.9873
2351	0.188276	616.823	1.98254
2354	0.190429	616.808	1.97778
2357	0.190478	616.879	1.97302
2360	0.19028	616.836	1.96825
2362	0.190199	616.838	1.96508
2365	0.190765	616.859	1.96032
2368	0.19359	616.896	1.95556
2371	0.193996	616.893	1.95079
2374	0.193606	616.911	1.94603
2377	0.193514	616.809	1.94127
2379	0.194232	616.877	1.9381
2382	0.197336	616.871	1.93333
2385	0.197374	616.849	1.92857
2388	0.197155	616.748	1.92381
2391	0.19671	616.771	1.91905
2393	0.197033	616.79	1.91587
2396	0.19966	616.815	1.91111
2399	0.200641	616.774	1.90635
2402	0.200733	616.796	1.90159
2405	0.200248	616.779	1.89683
2407	0.200042	616.856	1.89365
2410	0.203105	616.809	1.88889
2413	0.204741	616.834	1.88413
2416	0.204457	616.753	1.87937
2419	0.204584	616.732	1.8746
2421	0.203948	616.85	1.87143
2424	0.204666	616.794	1.86667
2427	0.208395	616.79	1.8619
2430	0.208731	616.869	1.85714
2433	0.208818	616.869	1.85238
2435	0.208988	616.837	1.84921
2438	0.209072	616.881	1.84444
2441	0.212474	616.898	1.83968
2444	0.214026	616.662	1.83492
2447	0.214007	616.75	1.83016
2450	0.213493	616.785	1.8254
2452	0.213555	616.742	1.82222
2455	0.214874	616.844	1.81746
2458	0.21846	616.746	1.8127
2461	0.218764	616.711	1.80794
2464	0.219035	616.789	1.80317
2466	0.218417	616.828	1.8
2469	0.219701	616.815	1.79524
2472	0.223945	616.851	1.79048
2475	0.224446	616.83	1.78571
2478	0.2243	616.713	1.78095
2480	0.224189	616.834	1.77778
2483	0.223842	616.849	1.77302
2486	0.225549	616.781	1.76825
2489	0.229882	616.794	1.76349
2492	0.230132	616.835	1.75873
2494	0.230007	616.86	1.75556
2497	0.230251	616.879	1.75079
2500	0.230665	616.842	1.74603
2503	0.235866	616.767	1.74127
2506	0.23657	616.809	1.73651
2509	0.236272	616.77	1.73175
2511	0.236134	616.792	1.72857
2514	0.236334	616.889	1.72381
2517	0.241459	616.786	1.71905
2520	0.243173	616.825	1.71429
2523	0.243073	616.843	1.70952
2525	0.242475	616.887	1.70635
2528	0.242521	616.87	1.70159
2531	0.244541	616.887	1.69683
2534	0.250034	616.905	1.69206
2537	0.250508	616.963	1.6873
2539	0.250064	616.846	1.68413
2542	0.249406	616.786	1.67937
2545	0.250386	616.781	1.6746
2548	0.25664	616.765	1.66984
2551	0.257104	616.8	1.66508
2553	0.256982	616.829	1.6619
2556	0.257109	616.732	1.65714
2559	0.257215	616.85	1.65238
2562	0.263149	616.848	1.64762
2565	0.265844	616.792	1.64286
2568	0.265682	616.874	1.6381
2570	0.265281	616.807	1.63492
2573	0.264606	616.891	1.63016
2576	0.268772	616.797	1.6254
2579	0.273572	616.86	1.62063
2582	0.273786	616.821	1.61587
2584	0.274246	616.803	1.6127
2587	0.281627	616.784	1.60794
2590	0.283404	616.824	1.60317
2593	0.283382	616.825	1.59841
2596	0.283515	616.765	1.59365
2598	0.28299	616.761	1.59048
2601	0.28166	616.782	1.58571
2604	0.281874	616.778	1.58095
2607	0.285246	616.699	1.57619
2610	0.291817	616.742	1.57143
2612	0.292199	616.684	1.56825
2615	0.291503	616.726	1.56349
2618	0.291809	616.787	1.55873
2621	0.294601	616.668	1.55397
2624	0.302505	616.609	1.54921
2626	0.302681	616.669	1.54603
2629	0.302954	616.65	1.54127
2632	0.302453	616.545	1.53651
2635	0.300985	616.581	1.53175
2638	0.293537	616.639	1.52698
2641	0.290086	616.66	1.52222
2643	0.289644	616.644	1.51905
2646	0.289647	616.602	1.51429
2649	0.290936	616.585	1.50952
2652	0.299368	616.567	1.50476
2655	0.301275	616.49	1.5
2657	0.303659	616.457	1.49683
2660	0.311717	616.491	1.49206
2663	0.312139	616.502	1.4873
2666	0.314355	616.555	1.48254
2669	0.323396	616.57	1.47778
2671	0.324206	616.555	1.4746
2674	0.323483	616.616	1.46984
2677	0.323133	616.556	1.46508
2680	0.325132	616.532	1.46032
2683	0.334025	616.509	1.45556
2685	0.335541	616.412	1.45238
2688	0.335509	616.519	1.44762
2691	0.33484	616.515	1.44286
2694	0.334815	616.551	1.4381
2697	0.338486	616.587	1.43333
2700	0.346905	616.575	1.42857
2702	0.346689	616.583	1.4254
2705	0.34677	616.586	1.42063
2708	0.346472	616.585	1.41587
2711	0.347474	616.604	1.41111
2714	0.357495	616.578	1.40635
2716	0.359797	616.455	1.40317
2719	0.359147	616.531	1.39841
2722	0.359228	616.489	1.39365
2725	0.358876	616.492	1.38889
2728	0.363751	616.495	1.38413
2730	0.371145	616.512	1.38095
2733	0.37147	616.524	1.37619
2736	0.370928	616.514	1.37143
2739	0.37044	616.451	1.36667
2742	0.371605	616.477	1.3619
2744	0.380922	616.519	1.35873
2747	0.382709	616.396	1.35397
2750	0.382682	616.454	1.34921
2753	0.382519	616.337	1.34444
2756	0.381924	616.434	1.33968
2758	0.373663	616.432	1.33651
2761	0.369249	616.45	1.33175
2764	0.369953	616.453	1.32698
2767	0.385796	616.417	1.32222
2770	0.39403	616.455	1.31746
2773	0.395871	616.394	1.3127
2775	0.404944	616.328	1.30952
2778	0.40619	616.329	1.30476
2781	0.406759	616.235	1.3
2784	0.405811	616.379	1.29524
2787	0.405919	616.387	1.29048
2789	0.413502	616.328	1.2873
2792	0.416075	616.378	1.28254
2795	0.415967	616.371	1.27778
2798	0.415886	616.329	1.27302
2801	0.415615	616.325	1.26825
2803	0.416536	616.183	1.26508
2806	0.424444	616.305	1.26032
2809	0.425446	616.228	1.25556
2812	0.425581	616.244	1.25079
2815	0.424823	616.247	1.24603
2817	0.426583	616.263	1.24286
2820	0.433462	616.261	1.2381
2823	0.434085	616.199	1.23333
2826	0.433977	616.227	1.22857
2829	0.433814	616.224	1.22381
2832	0.43376	616.287	1.21905
2834	0.439421	616.205	1.21587
2837	0.441262	616.243	1.21111
2840	0.441723	616.128	1.20635
2843	0.441046	616.251	1.20159
2846	0.440558	616.262	1.19683
2848	0.444052	616.236	1.19365
2851	0.447898	616.22	1.18889
2854	0.447871	616.235	1.18413
2857	0.447816	616.257	1.17937
2860	0.44741	616.278	1.1746
2862	0.448873	616.219	1.17143
2865	0.454425	616.259	1.16667
2868	0.454479	616.239	1.1619
2871	0.453395	616.182	1.15714
2874	0.45261	616.231	1.15238
2876	0.452827	616.158	1.14921
2879	0.458162	616.145	1.14444
2882	0.458487	616.215	1.13968
2885	0.457783	616.257	1.13492
2888	0.457458	616.179	1.13016
2890	0.457187	616.096	1.12698
2893	0.461168	616.118	1.12222
2896	0.464012	616.155	1.11746
2899	0.463524	616.111	1.1127
2902	0.462847	616.096	1.10794
2905	0.462577	616.11	1.10317
2907	0.463741	616.113	1.1
2910	0.468047	616.152	1.09524
2913	0.468454	616.091	1.09048
2916	0.468183	616.091	1.08571
2919	0.467749	616.17	1.08095
2921	0.467966	616.19	1.07778
2924	0.473031	616.075	1.07302
2927	0.473735	616.153	1.06825
2930	0.473464	616.112	1.06349
2933	0.473085	616.13	1.05873
2935	0.472733	616.111	1.05556
2938	0.475062	616.071	1.05079
2941	0.478935	616.052	1.04603
2944	0.478583	616.112	1.04127
2947	0.478176	616.087	1.03651
2949	0.478095	616.073	1.03333
2952	0.478745	616.118	1.02857
2955	0.484189	616.057	1.02381
2958	0.484378	616.02	1.01905
2961	0.483999	615.979	1.01429
2964	0.48381	615.983	1.00952
2966	0.48446	615.942	1.00635
2969	0.489253	616	1.00159
2972	0.489795	615.964	0.996825
2975	0.489524	615.928	0.992063
2978	0.488955	615.89	0.987302
2980	0.489253	615.952	0.984127
2983	0.491745	615.957	0.979365
2986	0.495564	615.948	0.974603
2989	0.49578	615.831	0.969841
2992	0.495374	615.87	0.965079
2994	0.493722	615.815	0.961905
2997	0.495103	615.956	0.957143
3000	0.499707	615.892	0.952381
3003	0.499897	615.838	0.947619
3006	0.499301	615.866	0.942857
3008	0.499328	615.828	0.939683
3011	0.499301	615.812	0.934921
3014	0.598614	615.776	0.930159
3017	0.600239	615.699	0.925397
3020	0.568877	615.885	0.920635
3023	0.502984	615.735	0.915873
3025	0.503093	615.788	0.912698
3028	0.505124	615.786	0.907937
3031	0.592737	615.806	0.903175
3034	0.537028	615.742	0.898413
3037	0.608743	615.758	0.893651
3039	0.609962	615.716	0.890476
3042	0.510351	615.784	0.885714
3045	0.62781	615.765	0.880952
3048	0.516905	615.666	0.87619
3051	0.601133	615.682	0.871429
3053	0.627187	615.678	0.868254
3056	0.608906	615.739	0.863492
3059	0.625643	615.678	0.85873
3062	0.561511	615.656	0.853968
3065	0.60051	615.735	0.849206
3067	0.521536	615.734	0.846032
3070	0.520182	615.674	0.84127
3073	0.520913	615.788	0.836508
3076	0.523649	615.653	0.831746
3079	0.633903	615.615	0.826984
3081	0.523134	615.718	0.82381
3084	0.521482	615.598	0.819048
3087	0.521238	615.732	0.814286
3090	0.52484	615.738	0.809524
3093	0.529526	615.737	0.804762
3096	0.529119	615.777	0.8
3098	0.525084	615.74	0.796825
3101	0.528984	615.705	0.792063
3104	0.529417	615.709	0.787302
3107	0.537867	615.751	0.78254
3110	0.538084	615.733	0.777778
3112	0.537678	615.605	0.774603
3115	0.537542	615.649	0.769841
3118	0.538246	615.786	0.765079
3121	0.546182	615.749	0.760317
3124	0.547075	615.691	0.755556
3126	0.547021	615.669	0.752381
3129	0.544638	615.687	0.747619
3132	0.544692	615.691	0.742857
3135	0.551923	615.649	0.738095
3138	0.556527	615.688	0.733333
3140	0.55474	615.632	0.730159
3143	0.554902	615.714	0.725397
3146	0.555146	615.692	0.720635
3149	0.556473	615.773	0.715873
3152	0.568931	615.687	0.711111
3155	0.568471	615.727	0.706349
3157	0.568281	615.806	0.703175
3160	0.569121	615.786	0.698413
3163	0.570854	615.752	0.693651
3166	0.582879	615.714	0.688889
3169	0.583096	615.705	0.684127
3171	0.583367	615.774	0.680952
3174	0.584504	615.693	0.67619
3177	0.584314	615.672	0.671429
3180	0.684115	615.677	0.666667
3183	0.68815	615.675	0.661905
3185	0.688475	615.694	0.65873
3188	0.68555	615.698	0.653968
3191	0.600835	615.66	0.649206
3194	0.688448	615.659	0.644444
3197	0.684711	615.674	0.639683
3199	0.617979	615.597	0.636508
3202	0.637966	615.636	0.631746
3205	0.616245	615.661	0.626984
3208	0.621256	615.644	0.622222
3211	0.633659	615.627	0.61746
3213	0.636124	615.747	0.614286
3216	0.679538	615.685	0.609524
3219	0.637641	615.668	0.604762
3222	0.640864	615.606	0.6
3225	0.659632	615.584	0.595238
3228	0.661988	615.542	0.590476
3230	0.693513	615.581	0.587302
3233	0.692565	615.541	0.58254
3236	0.671467	615.525	0.577778
3239	0.686986	615.487	0.573016
3242	0.694298	615.531	0.568254
3244	0.698306	615.608	0.565079
3247	0.696519	615.567	0.560317
3250	0.70681	615.566	0.555556
3253	0.7044	615.47	0.550794
3256	0.6849	615.513	0.546032
3258	0.66364	615.405	0.542857
3261	0.649043	615.478	0.538095
3264	0.64173	615.296	0.533333
3267	0.629272	615.258	0.528571
3270	0.602325	615.335	0.52381
3272	0.560156	615.283	0.520635
3275	0.51807	615.224	0.515873
3278	0.43785	615.24	0.511111
3281	0.344549	615.251	0.506349
3284	0.271773	615.229	0.501587
3287	0.190061	615.109	0.496825
3289	0.145819	615.166	0.493651
3292	0.116504	615.176	0.488889
3295	0.0946756	615.3	0.484127
3298	0.0787817	615.337	0.479365
3301	0.0666473	615.216	0.474603
3303	0.0562084	615.374	0.471429
3306	0.0485025	615.468	0.466667
3309	0.0436514	615.447	0.461905
3312	0.0397186	615.468	0.457143
3315	0.0431097	615.465	0.452381
3317	0.0434375	615.447	0.449206
3320	0.0375273	615.508	0.444444
3323	0.031517	615.618	0.439683
3326	0.0236703	615.533	0.434921
3329	0.0239655	615.628	0.430159
3331	0.0223756	615.625	0.426984
3334	0.0147943	615.484	0.422222
3337	0.0108993	615.607	0.41746
3340	0.0089058	615.664	0.412698
3343	0.00751359	615.602	0.407937
3346	0.00716961	615.686	0.403175
3348	0.00577198	615.667	0.4
3351	0.00455041	615.591	0.395238
3354	0.00363491	615.583	0.390476
3357	0.00284672	615.582	0.385714
3360	0.00311486	615.667	0.380952
3362	0.00226979	615.79	0.377778
3365	0.0015466	615.747	0.373016
3368	0.00098592	615.75	0.368254
3371	0.000474	615.733	0.363492
3374	0.00064193	615.738	0.35873
3376	0.00059047	615.716	0.355556
3379	-0.00053359	615.676	0.350794
3382	-0.00206935	615.673	0.346032
3385	-0.00338031	615.616	0.34127
3388	-0.0047048	615.732	0.336508
3390	-0.00380555	615.61	0.333333
3393	-0.00534944	615.589	0.328571
3396	-0.00715335	615.636	0.32381
3399	-0.00839388	615.61	0.319048
3402	-0.00968046	615.632	0.314286
3404	-0.00897893	615.631	0.311111
3407	-0.0101843	615.531	0.306349
3410	-0.0116469	615.381	0.301587
3413	-0.0127845	615.469	0.296825
3416	-0.0136675	615.509	0.292063
3419	-0.0130228	615.594	0.287302
3421	-0.0135591	615.506	0.284127
3424	-0.0148132	615.434	0.279365
3427	-0.0159156	615.536	0.274603
3430	-0.0166469	615.47	0.269841
3433	-0.0170749	615.49	0.265079
3435	-0.0160429	615.446	0.261905
3438	-0.0170424	615.268	0.257143
3441	-0.0178522	615.299	0.252381
3444	-0.0184833	615.428	0.247619
3447	-0.0189248	615.296	0.242857
3449	-0.0181583	615.299	0.239683
3452	-0.018031	615.349	0.234921
3455	-0.0189248	615.309	0.230159
3458	-0.0194557	615.266	0.225397
3461	-0.0198105	615.283	0.220635
3463	-0.0197862	615.281	0.21746
3466	-0.0183371	615.289	0.212698
3469	-0.0186079	615.153	0.207937
3472	-0.0192824	615.271	0.203175
3475	-0.019537	615.311	0.198413
3478	-0.0194774	615.223	0.193651
3480	-0.0184833	615.197	0.190476
3483	-0.017492	615.273	0.185714
3486	-0.0177195	615.289	0.180952
3489	-0.0176816	615.207	0.17619
3492	-0.0170234	615.285	0.171429
3494	-0.0157125	615.189	0.168254
3497	-0.014304	615.225	0.163492
3500	-0.0143473	615.145	0.15873
3503	-0.0142715	615.15	0.153968
3506	-0.0138896	615.173	0.149206
3508	-0.0132124	615.171	0.146032
3511	-0.0123945	615.169	0.14127
3514	-0.0109697	615.128	0.136508
3517	-0.0108749	615.167	0.131746
3520	-0.0116929	615.179	0.126984
3522	-0.0122969	615.201	0.12381
3525	-0.011915	615.184	0.119048
3528	-0.0122157	615.183	0.114286
3531	-0.0132152	615.129	0.109524
3534	-0.0139275	615.208	0.104762
3536	-0.0144882	615.188	0.101587
3539	-0.014564	615.143	0.0968254
3542	-0.0145017	615.124	0.0920635
3545	-0.0151626	615.16	0.0873016
3548	-0.0160185	615.221	0.0825397
3551	-0.016674	615.147	0.0777778
3553	-0.0170613	615.103	0.0746032
3556	-0.0172455	615.165	0.0698413
3559	-0.0176166	615.081	0.0650794
3562	-0.0180825	615.189	0.0603175
3565	-0.018551	615.129	0.0555556
3567	-0.018933	615.065	0.052381
3570	-0.0192769	615.145	0.047619
3573	-0.0195586	615.144	0.0428571
3576	-0.019797	615.185	0.0380952
3579	-0.0200516	615.101	0.0333333
3581	-0.0202818	615.204	0.0301587
3584	-0.0204714	615.202	0.0253968
3587	-0.0206475	615.045	0.0206349
3590	-0.0208263	615.127	0.015873
3593	-0.0209617	615.134	0.0111111
3595	-0.0210971	615.055	0.00793651
3598	-0.0211892	615.119	0.0031746
3600	-0.0212813	615.167	0
3603	-0.0213328	615.165	0
3606	-0.0213734	615.103	0
3608	-0.0214086	615.227	0
3611	-0.0213951	615.145	0
3614	-0.0213626	615.143	0
3617	-0.0213436	615.122	0
3620	-0.0213165	615.066	0
3622	-0.0212705	615.049	0
3625	-0.0212515	615.146	0
3628	-0.0212407	615.169	0
3631	-0.0211838	615.095	0
3634	-0.0211757	615.112	0
3637	-0.0211404	615.11	0
3639	-0.0210836	615.068	0
3642	-0.02107	615.046	0
3645	-0.0210077	615.13	0
3648	-0.02094	615.088	0
3651	-0.0208831	615.087	0
3653	-0.0208371	615.101	0
3656	-0.020791	615.126	0
3659	-0.0207369	615.065	0
3662	-0.0206908	615.133	0
3665	-0.0206421	615.056	0
3667	-0.0205716	615.138	0
3670	-0.0205364	615.095	0
3673	-0.0204633	615.083	0
3676	-0.0204254	615.122	0
3679	-0.020355	615.105	0
3681	-0.0203089	615.064	0
3684	-0.0202954	615.086	0
3687	-0.0202249	615.087	0
3690	-0.0202195	615.147	0
3693	-0.0201627	615.168	0
3695	-0.0201356	615.168	0
3698	-0.0200841	615.123	0
3701	-0.0200381	615.2	0
3704	-0.0199622	615.137	0
3707	-0.0199053	614.942	0
3710	-0.0198701	615.049	0
3712	-0.0198051	615.153	0
3715	-0.0197672	615.123	0
3718	-0.0197212	615.155	0
3721	-0.0196832	615.256	0
3724	-0.0196534	615.153	0
3726	-0.0195966	615.188	0
3729	-0.0195722	615.249	0
3732	-0.0195397	615.23	0
3735	-0.0194638	615.169	0
3738	-0.0194259	615.271	0
3740	-0.0193555	615.194	0
3743	-0.0193203	615.252	0
3746	-0.0193095	615.173	0
3749	-0.0192797	615.254	0
3752	-0.0192309	615.21	0
3754	-0.019193	615.286	0
3757	-0.0191415	615.244	0
3760	-0.0190765	615.267	0
3763	-0.0190196	615.19	0
3766	-0.0189844	615.21	0
3769	-0.0189194	615.244	0
3771	-0.0188761	615.162	0
3774	-0.0188219	615.135	0
3777	-0.0187867	615.187	0
3780	-0.0187325	615.208	0
3783	-0.0187054	615.211	0
3785	-0.0186675	615.218	0
3788	-0.0186296	615.334	0
3791	-0.0185808	615.27	0
3794	-0.0185348	615.218	0
3797	-0.0184806	615.253	0
3799	-0.0184156	615.195	0
3802	-0.0184102	615.19	0
3805	-0.018375	615.21	0
3808	-0.0183506	615.311	0
3811	-0.0183208	615.309	0
3813	-0.0182694	615.268	0
3816	-0.0182233	615.357	0
3819	-0.018161	615.254	0
3822	-0.018096	615.196	0
3825	-0.0180391	615.293	0
3828	-0.0179822	615.359	0
3830	-0.0179064	615.133	0
3833	-0.0178414	615.216	0
3836	-0.0177981	615.233	0
3839	-0.0177574	615.29	0
3842	-0.0177249	615.269	0
3844	-0.0177006	615.327	0
3847	-0.0176437	615.426	0
3850	-0.0176003	615.334	0
3853	-0.0175543	615.392	0
3856	-0.0174974	615.346	0
3858	-0.0174405	615.352	0
3861	-0.0173864	615.257	0
3864	-0.0173674	615.325	0
3867	-0.0173214	615.365	0
3870	-0.0172916	615.421	0
3872	-0.0172401	615.337	0
3875	-0.0172347	615.415	0
3878	-0.0171941	615.408	0
3881	-0.017148	615.329	0
3884	-0.017102	615.373	0
3886	-0.0170532	615.447	0
3889	-0.0169909	615.353	0
3892	-0.0169449	615.298	0
3895	-0.0169178	615.296	0
3898	-0.0168826	615.415	0
3901	-0.0168555	615.329	0
3903	-0.0168419	615.384	0
3906	-0.0167688	615.306	0
3909	-0.0167444	615.387	0
3912	-0.0167146	615.288	0
3915	-0.0166767	615.349	0
3917	-0.0166388	615.364	0
3920	-0.0165982	615.271	0
3923	-0.0165359	615.31	0
3926	-0.0165115	615.351	0
3929	-0.0164546	615.169	0
3931	-0.0163977	615.293	0
3934	-0.0163706	615.338	0
3937	-0.0163219	615.357	0
3940	-0.016284	615.312	0
3943	-0.0162515	615.332	0
3945	-0.0161919	615.288	0
3948	-0.0161729	615.305	0
3951	-0.016089	615.307	0
3954	-0.0160537	615.309	0
3957	-0.0160294	615.37	0
3960	-0.0159752	615.252	0
3962	-0.0159589	615.243	0
3965	-0.0159183	615.364	0
3968	-0.0158885	615.299	0
3971	-0.0158587	615.322	0
3974	-0.0158073	615.401	0
3976	-0.0157504	615.278	0
3979	-0.0157179	615.331	0
3982	-0.015707	615.303	0
3985	-0.0156691	615.292	0
3988	-0.0156556	615.264	0
3990	-0.015615	615.222	0
3993	-0.015596	615.241	0
3996	-0.0155662	615.246	0
3999	-0.0155229	615.259	0
4002	-0.0154606	615.239	0
4004	-0.0154226	615.194	0
4007	-0.0154064	615.215	0
4010	-0.0153603	615.256	0
4013	-0.0153143	615.275	0
4016	-0.0152737	615.117	0
4018	-0.0152303	615.11	0
4021	-0.0151897	615.207	0
4024	-0.0151491	615.245	0
4027	-0.0151139	615.167	0
4030	-0.0150787	615.071	0
4033	-0.0150299	615.189	0
4035	-0.0149866	615.192	0
4038	-0.0149243	615.016	0
4041	-0.0149107	615.148	0
4044	-0.0148511	615.142	0
4047	-0.0148186	615.242	0
4049	-0.0147834	615.172	0
4052	-0.0147536	615.125	0
4055	-0.0147076	615.199	0
4058	-0.0146697	615.135	0
4061	-0.0146372	615.215	0
4063	-0.0145965	615.249	0
4066	-0.014583	615.233	0
4069	-0.0145396	615.199	0
4072	-0.0144773	615.132	0
4075	-0.014453	615.143	0
4077	-0.0144042	615.184	0
4080	-0.014369	615.201	0
4083	-0.0143392	615.16	0
4086	-0.0143203	615.177	0
4089	-0.014285	615.154	0
4092	-0.0142877	615.132	0
4094	-0.0142498	615.19	0
4097	-0.0142092	615.174	0
4100	-0.014174	615.202	0
4103	-0.0141604	615.158	0
4106	-0.0141496	615.076	0
4108	-0.0141117	615.198	0
4111	-0.01409	615.28	0
4114	-0.0141225	615.221	0
4117	-0.0141307	615.263	0
4120	-0.0141009	615.278	0
4122	-0.0140927	615.335	0
4125	-0.0140521	615.307	0
4128	-0.0140413	615.307	0
4131	-0.0140304	615.263	0
4134	-0.0139925	615.324	0
4136	-0.0139492	615.197	0
4139	-0.0139221	615.254	0
4142	-0.0138733	615.296	0
4145	-0.01383	615.279	0
4148	-0.0138029	615.357	0
4150	-0.0137623	615.275	0
4153	-0.0137271	615.259	0
4156	-0.0136837	615.318	0
4159	-0.0136323	615.383	0
4162	-0.0135944	615.3	0
4165	-0.0135456	615.217	0
4167	-0.0135131	615.255	0
4170	-0.0134643	615.314	0
4173	-0.01344	615.273	0
4176	-0.0134048	615.292	0
4179	-0.0133695	615.34	0
4181	-0.0133614	615.295	0
4184	-0.0133072	615.353	0
4187	-0.0132829	615.396	0
4190	-0.0132531	615.355	0
4193	-0.0132585	615.291	0
4195	-0.0132097	615.326	0
4198	-0.0131799	615.355	0
4201	-0.0131501	615.24	0
4204	-0.0131447	615.403	0
4207	-0.0131204	615.166	0
4209	-0.0131068	615.229	0
4212	-0.0131068	615.375	0
4215	-0.0130689	615.28	0
4218	-0.0130364	615.333	0
4221	-0.0129958	615.173	0
4224	-0.0129416	615.219	0
4226	-0.0129199	615.323	0
4229	-0.0128874	615.316	0
4232	-0.0128576	615.29	0
4235	-0.0128359	615.241	0
4238	-0.0127899	615.354	0
4240	-0.0127899	615.349	0
4243	-0.012752	615.33	0
4246	-0.0127276	615.286	0
4249	-0.0126978	615.288	0
4252	-0.0126545	615.309	0
4254	-0.0126436	615.31	0
4257	-0.0126138	615.351	0
4260	-0.0126111	615.33	0
4263	-0.0125976	615.328	0
4266	-0.0125732	615.344	0
4268	-0.0125407	615.39	0
4271	-0.0125163	615.343	0
4274	-0.0124703	615.364	0
4277	-0.0124405	615.442	0
4280	-0.0124107	615.377	0
4283	-0.0123565	615.3	0
4285	-0.0123267	615.316	0
4288	-0.0123159	615.269	0
4291	-0.0122861	615.291	0
4294	-0.0122617	615.327	0
4297	-0.0122428	615.429	0
4299	-0.0122184	615.371	0
4302	-0.0121805	615.408	0
4305	-0.0121426	615.325	0
4308	-0.0121317	615.243	0
4311	-0.0120992	615.267	0
4313	-0.0120532	615.314	0
4316	-0.0120288	615.31	0
4319	-0.0119909	615.327	0
4322	-0.0119557	615.329	0
4325	-0.0119421	615.406	0
4327	-0.0119313	615.463	0
4330	-0.0118934	615.422	0
4333	-0.011869	615.425	0
4336	-0.0118338	615.383	0
4339	-0.0117823	615.442	0
4341	-0.0117552	615.365	0
4344	-0.0117363	615.471	0
4347	-0.0116983	615.346	0
4350	-0.011674	615.34	0
4353	-0.011655	615.291	0
4356	-0.0116252	615.368	0
4358	-0.0116225	615.393	0
4361	-0.011609	615.34	0
4364	-0.0115846	615.4	0
4367	-0.0115467	615.415	0
4370	-0.0115169	615.312	0
4372	-0.0114979	615.314	0
4375	-0.0114519	615.336	0
4378	-0.0114275	615.292	0
4381	-0.0114085	615.334	0
4384	-0.0114004	615.331	0
4386	-0.0113679	615.368	0
4389	-0.0113625	615.251	0
4392	-0.0113056	615.334	0
4395	-0.0112894	615.376	0
4398	-0.0112731	615.416	0
4400	-0.0112379	615.29	0
4403	-0.0112054	615.402	0
4406	-0.0111566	615.321	0
4409	-0.0111377	615.409	0
4412	-0.0111133	615.385	0
4415	-0.0111025	615.4	0
4417	-0.01107	615.412	0
4420	-0.0110483	615.449	0
4423	-0.0110375	615.411	0
4426	-0.0110158	615.389	0
4429	-0.0109914	615.428	0
4431	-0.0109643	615.327	0
4434	-0.0109318	615.386	0
4437	-0.0109183	615.331	0
4440	-0.0108831	615.289	0
4443	-0.0108641	615.308	0
4445	-0.010856	615.367	0
4448	-0.0108316	615.366	0
4451	-0.0108181	615.351	0
4454	-0.0108045	615.454	0
4457	-0.0107747	615.377	0
4459	-0.0107314	615.322	0
4462	-0.0107178	615.301	0
4465	-0.0106935	615.213	0
4468	-0.0106989	615.426	0
4471	-0.010688	615.411	0
4473	-0.0106718	615.294	0
4476	-0.0106637	615.407	0
4479	-0.0106691	615.425	0
4482	-0.0106312	615.425	0
4485	-0.0106095	615.426	0
4488	-0.0105824	615.406	0
4490	-0.0105526	615.418	0
4493	-0.0104849	615.384	0
4496	-0.0104957	615.451	0
4499	-0.0104687	615.441	0
4502	-0.0104741	615.416	0
4504	-0.0104334	615.444	0
4507	-0.0104416	615.405	0
4510	-0.0104362	615.4	0
4513	-0.0104145	615.372	0
4516	-0.010382	615.411	0
4518	-0.0103657	615.355	0
4521	-0.0103359	615.373	0
4524	-0.0102845	615.427	0
4527	-0.0102547	615.352	0
4530	-0.0102195	615.371	0
4532	-0.0102059	615.395	0
4535	-0.0101599	615.422	0
4538	-0.0101517	615.381	0
4541	-0.0101328	615.401	0
4544	-0.0101057	615.435	0
4547	-0.0100705	615.437	0
4549	-0.0100299	615.401	0
4552	-0.0100082	615.418	0
4555	-0.0099784	615.333	0
4558	-0.0099784	615.357	0
4561	-0.00997027	615.398	0
4563	-0.0099459	615.401	0
4566	-0.00992423	615.404	0
4569	-0.00992965	615.441	0
4572	-0.00990527	615.344	0
4575	-0.00989985	615.281	0
4577	-0.00987818	615.199	0
4580	-0.00984297	615.377	0
4583	-0.00982401	615.375	0
4586	-0.00979151	615.275	0
4589	-0.00975901	615.319	0
4591	-0.00975359	615.262	0
4594	-0.00972109	615.359	0
4597	-0.00970483	615.301	0
4600	-0.00969129	615.301	0
4603	-0.00967775	615.314	0
4606	-0.00964254	615.179	0
4608	-0.00962358	615.249	0
4611	-0.00962087	615.305	0
4614	-0.00958837	615.355	0
4617	-0.0095667	615.25	0
4620	-0.00954503	615.307	0
4622	-0.00949898	615.259	0
4625	-0.00949356	615.273	0
4628	-0.00948002	615.329	0
4631	-0.0094421	615.29	0
4634	-0.0094096	615.267	0
4636	-0.00940689	615.264	0
4639	-0.00939606	615.222	0
4642	-0.00936084	615.066	0
4645	-0.00935814	615.188	0
4648	-0.00934189	615.145	0
4650	-0.00931751	615.148	0
4653	-0.0093148	615.15	0
4656	-0.00930396	615.226	0
4659	-0.00927417	615.203	0
4662	-0.00926604	615.147	0
4664	-0.00924708	615.189	0
4667	-0.00922812	615.25	0
4670	-0.00920916	615.111	0
4673	-0.00918208	615.133	0
4676	-0.00915499	614.992	0
4679	-0.00914957	615.039	0
4681	-0.00911707	615.091	0
4684	-0.00908999	615.069	0
4687	-0.00908728	615.051	0
4690	-0.00905748	614.949	0
4693	-0.00905207	615.066	0
4695	-0.00902498	615.045	0
4698	-0.00900873	614.999	0
4701	-0.00898164	615.039	0
4704	-0.00894914	615.014	0
4707	-0.00892476	615.011	0
4709	-0.00890851	614.948	0
4712	-0.00889226	614.986	0
4715	-0.00886247	614.964	0
4718	-0.00884621	615.043	0
4721	-0.00882725	615.042	0
4723	-0.00882455	615.022	0
4726	-0.0088083	614.965	0
4729	-0.00878933	615.021	0
4732	-0.0087785	615.014	0
4735	-0.00874871	614.913	0
4738	-0.0087162	614.995	0
4740	-0.00869453	615.04	0
4743	-0.00867828	614.956	0
4746	-0.00865932	615.028	0
4749	-0.00863224	615.066	0
4752	-0.00863495	615.031	0
4754	-0.00861057	615.044	0
4757	-0.00861869	614.964	0
4760	-0.0085889	615.009	0
4763	-0.00857807	615.007	0
4766	-0.0085564	615.041	0
4768	-0.00854285	614.902	0
4771	-0.00852119	614.987	0
4774	-0.00851577	614.927	0
4777	-0.00851577	615.046	0
4780	-0.00849139	614.945	0
4782	-0.0084616	615.01	0
4785	-0.00845076	614.948	0
4788	-0.00845889	615.051	0
4791	-0.00843451	615.015	0
4794	-0.00843451	614.953	0
4796	-0.00842097	614.998	0
4799	-0.00839388	614.983	0

## Sheet: Fig S5
Fig. S5a				Fig. S5b
Time (s)	Voltage (V)	T (°C)	O2/H2	Time (s)	Voltage (V)	Temperature (°C)	O2/H2
0	-0.178864	383.685	0	0	0.0557182	600.763	0
30	-0.183308	383.646	0	30	0.0559105	600.766	0
60	-0.176074	383.638	0	60	0.0559403	600.677	0
90	-0.173571	383.637	0	90	0.0558509	600.603	0
120	-0.178438	383.698	0	120	0.0558292	600.582	0
150	-0.177404	383.741	0	150	0.0560296	600.542	0
180	-0.181407	383.797	0	180	0.0558698	600.544	0
210	-0.178652	383.836	0	210	0.0559078	600.669	0
240	-0.180844	383.802	0	240	0.0559809	600.709	0
270	-0.175567	383.703	0	270	0.0559484	600.713	0
300	-0.175129	383.641	0	300	0.0560838	600.65	0
330	-0.176932	383.592	0	330	0.0559809	600.595	0
360	-0.175865	383.584	0	360	0.0559105	600.596	0
390	-0.176209	383.549	0	390	0.0559619	600.535	0
420	-0.177647	383.545	0	420	0.0559673	600.545	0
450	-0.180584	383.541	0	450	0.0559646	600.639	0
480	-0.177845	383.546	0	480	0.0558211	600.74	0
510	-0.176182	383.566	0	510	0.0559321	600.684	0
540	-0.177634	383.582	0	540	0.056054	600.641	0
570	-0.180294	383.614	0	570	0.0558319	600.658	0
600	-0.181231	383.629	0	600	0.0560405	600.654	0
630	-0.176713	383.673	0	630	0.0559375	600.563	0
660	-0.182564	383.689	0	660	0.0558075	600.567	0
690	-0.181675	383.652	0	690	0.0560053	600.711	0
720	-0.178457	383.559	0	720	0.0559755	600.693	0
750	-0.17859	383.499	0	750	0.0558102	600.641	0
780	-0.182918	383.458	0	780	0.0558671	600.662	0
810	-0.178893	383.504	0	810	0.0559701	600.75	0
840	-0.173563	383.56	0	840	0.0559673	600.686	0.307692
870	-0.177515	383.688	0	870	0.0559592	600.543	0.615385
900	-0.181848	383.729	0	900	0.0558725	600.527	0.923077
930	-0.178818	383.663	0	930	-0.0516905	600.706	1.23077
960	-0.17872	383.587	0	960	-0.189733	600.89	1.53846
990	-0.180101	383.528	0	990	-0.259899	600.872	1.84615
1020	-0.179335	383.462	0	1020	-0.252494	600.936	2.15385
1050	-0.179996	383.44	0	1050	-0.161312	600.98	2.46154
1080	-0.180616	383.448	0	1080	0.0844237	600.86	2.76923
1110	-0.181865	383.431	0	1110	0.11921	600.792	3.07692
1140	-0.177195	383.459	0	1140	0.124015	600.813	3.38462
1170	-0.180676	383.493	0	1170	0.120903	600.875	3.69231
1200	-0.183365	383.652	0	1200	0.116258	600.92	4
1230	-0.182756	383.688	0	1230	0.11142	600.847	4.30769
1260	-0.180101	383.723	0	1260	0.104892	600.804	4.61538
1290	-0.176694	383.707	0.296296	1290	0.0969129	600.775	4.92308
1320	-0.18209	383.63	0.592593	1320	0.0884811	600.716	5.23077
1350	-0.283726	383.527	0.888889	1350	0.0795943	600.698	5.53846
1380	-0.477093	383.523	1.18519	1380	0.0711679	600.725	5.84615
1410	-0.50052	383.532	1.48148	1410	0.062858	600.855	6.15385
1440	-0.516336	383.588	1.77778	1440	0.0545697	600.861	6.46154
1470	-0.528388	383.675	2.07407	1470	0.0466038	600.822	6.76923
1500	-0.543609	383.764	2.37037	1500	0.0389575	600.92	7.07692
1530	-0.555038	383.867	2.66667	1530	0.0315035	600.927	7.38462
1560	-0.572046	383.953	2.96296	1560	0.0240765	600.954	7.69231
1590	-0.58556	383.974	3.25926	1590	0.0170776	600.942	8
1620	-0.598641	383.998	3.55556	1620	0.0114004	600.927	8
1650	-0.612047	383.909	3.85185	1650	0.00673352	600.9	8
1680	-0.626401	383.829	4.14815	1680	0.00259482	600.969	8
1710	-0.640539	383.816	4.44444	1710	-0.00112406	601.1	8
1740	-0.65194	383.86	4.74074	1740	-0.00435268	601.101	8
1770	-0.666105	384.002	5.03704	1770	-0.0072942	601.027	8
1800	-0.67599	384.163	5.33333	1800	-0.0100299	600.985	8
1830	-0.688448	384.322	5.62963	1830	-0.012603	600.985	8
1860	-0.700636	384.413	5.92593	1860	-0.015103	600.972	8
1890	-0.709383	384.472	6.22222	1890	-0.0176951	601.142	8
1920	-0.72046	384.415	6.51852	1920	-0.0200597	601.274	8
1950	-0.732106	384.397	6.81481	1950	-0.0222483	601.287	8
1980	-0.741368	384.384	7.11111	1980	-0.024407	601.175	8
2010	-0.749277	384.397	7.40741	2010	-0.0263355	601.136	8
2040	-0.759378	384.494	7.7037	2040	-0.0284807	601.151	8
2070	-0.766203	384.637	8	2070	-0.0303225	601.139	8
2100	-0.771999	384.764	8	2100	-0.0321129	601.081	8
2130	-0.775655	384.809	8	2130	-0.0339764	601.155	8
2160	-0.776414	384.786	8	2160	-0.0357559	601.277	8
2190	-0.774599	384.74	8	2190	-0.0373134	601.293	8
2220	-0.773624	384.719	8	2220	-0.0389141	601.26	8
2250	-0.769182	384.716	8	2250	-0.0403578	601.276	8
2280	-0.768126	384.741	8	2280	-0.0417094	601.259	8
2310	-0.765255	384.829	8	2310	-0.0429987	601.093	8
2340	-0.762412	384.946	8	2340	-0.0443177	601.1	8
2370	-0.759351	385.055	8	2370	-0.0457425	601.329	8
2400	-0.754964	385.091	8	2400	-0.0470751	601.49	8
2430	-0.749927	385.055	8	2430	-0.0480664	601.413	8
2460	-0.74451	384.977	8	2460	-0.0490659	601.21	8
2490	-0.739337	384.909	8	2490	-0.0501764	601.189	8
2520	-0.734435	384.875	8	2520	-0.0512192	601.248	8
2550	-0.72826	384.877	8	2550	-0.0522674	601.233	8
2580	-0.721219	384.903	8	2580	-0.0532642	601.213	8
2610	-0.711875	384.989	8	2610	-0.0543584	601.345	8
2640	-0.704373	385.064	8	2640	-0.0553335	601.455	8
2670	-0.695571	385.129	8	2670	-0.056249	601.371	8
2700	-0.684602	385.23	8	2700	-0.0570887	601.344	8
2730	-0.676315	385.196	8	2730	-0.0579392	601.289	8
2760	-0.663369	385.145	8	2760	-0.0587951	601.249	8
2790	-0.654053	385.069	8	2790	-0.0596456	601.189	8
2820	-0.641216	385.013	8	2820	-0.0604663	601.232	8
2850	-0.631737	385.016	8	2850	-0.0612247	601.21	8
2880	-0.619008	385.097	8	2880	-0.0620914	601.25	8
2910	-0.607877	385.196	8	2910	-0.0628878	601.203	8
2940	-0.595202	385.278	8	2940	-0.063768	601.267	8
2970	-0.583069	385.281	8	2970	-0.0645589	601.348	8
3000	-0.57164	385.206	8	3000	-0.0652903	601.309	8
3030	-0.558748	385.085	8	3030	-0.0657616	601.109	8
3060	-0.547346	385.071	8	3060	-0.0665091	601.046	8
3090	-0.536134	385.148	8	3090	-0.0672811	601.186	8
3120	-0.527386	385.251	8	3120	-0.0680476	601.204	8
3150	-0.515334	385.328	8	3150	-0.0687816	601.287	8
3180	-0.507805	385.398	8	3180	-0.0693992	601.28	8
3210	-0.496132	385.351	8	3210	-0.0699517	601.205	8
3240	-0.488143	385.273	8	3240	-0.0705476	601.107	8
3270	-0.479476	385.219	8	3270	-0.0712085	601.188	8
3300	-0.469997	385.139	8	3300	-0.0718504	601.205	8
3330	-0.46366	385.119	8	3330	-0.0724897	601.278	8
3360	-0.454316	385.115	8	3360	-0.0729718	601.242	8
3390	-0.448466	385.133	8	3390	-0.0735189	601.208	8
3420	-0.4437	385.18	8	3420	-0.0740579	601.205	8
3450	-0.437958	385.281	8	3450	-0.0746267	601.139	8
3480	-0.43311	385.322	8	3480	-0.075228	601.135	8
3510	-0.426908	385.317	8	3510	-0.0756993	601.101	8
3540	-0.422223	385.261	8	3540	-0.0763277	601.139	8
3570	-0.413584	385.239	8	3570	-0.0769182	601.224	8
3600	-0.410604	385.263	8	3600	-0.0774572	601.242	8
3630	-0.405919	385.281	8	3630	-0.0779989	601.341	8
3660	-0.404538	385.345	8	3660	-0.0784296	601.297	8
3690	-0.398471	385.382	8	3690	-0.0788765	601.219	8
3720	-0.397686	385.444	8	3720	-0.0793532	601.239	8
3750	-0.393948	385.505	8	3750	-0.0796891	601.143	8
3780	-0.388667	385.422	8	3780	-0.0800872	601.037	8
3810	-0.386771	385.299	7.7037	3810	-0.0807021	601.137	8
3840	-0.381436	385.245	7.40741	3840	-0.0811707	601.28	8
3870	-0.374259	385.227	7.11111	3870	-0.0815905	601.299	8
3900	-0.366107	385.202	6.81481	3900	-0.0818749	601.154	8
3930	-0.339458	385.198	6.51852	3930	-0.0822405	601.047	8
3960	-0.334176	385.241	6.22222	3960	-0.0827687	601.091	8
3990	-0.3189	385.26	5.92593	3990	-0.0832644	601.195	8
4020	-0.309929	385.267	5.62963	4020	-0.0836761	601.216	8
4050	-0.300213	385.227	5.33333	4050	-0.084058	601.152	8
4080	-0.288724	385.219	5.03704	4080	-0.0844968	601.237	8
4110	-0.276863	385.241	4.74074	4110	-0.0849085	601.309	8
4140	-0.268141	385.228	4.44444	4140	-0.0852579	601.292	8
4170	-0.247583	385.104	4.14815	4170	-0.0855721	601.192	8
4200	-0.235595	385.048	3.85185	4200	-0.085805	601.086	8
4230	-0.216405	385.024	3.55556	4230	-0.086214	601.093	8
4260	-0.197526	384.964	3.25926	4260	-0.0864903	601.024	8
4290	-0.174086	384.975	2.96296	4290	-0.0869941	601.146	8
4320	-0.161529	384.957	2.66667	4320	-0.0874762	601.304	8
4350	-0.120995	384.9	2.37037	4350	-0.0876035	601.245	8
4380	-0.09022	384.857	2.07407	4380	-0.0877986	601.105	8
4410	-0.0433887	384.801	1.77778	4410	-0.0882482	601.084	8
4440	0.0142823	384.681	1.48148	4440	-0.0887195	601.185	8
4470	0.0622214	384.601	1.18519	4470	-0.0890797	601.267	8
4500	0.147127	384.485	0.888889	4500	-0.0892476	601.106	8
4530	0.169059	384.471	0.592593	4530	-0.0896404	601.114	8
4560	0.175226	384.422	0.296296	4560	-0.0901008	601.243	8
4590	0.180608	384.415	0	4590	-0.0902796	601.142	8
4620	0.185825	384.336	0	4620	-0.0905477	601.101	7.69231
4650	0.186694	384.29	0	4650	-0.0909188	601.18	7.38462
4680	0.190085	384.26	0	4680	-0.0907726	601.179	7.07692
4710	0.193116	384.226	0	4710	-0.0894995	601.093	6.76923
4740	0.197593	384.226	0	4740	-0.0870591	600.961	6.46154
4770	0.196659	384.19	0	4770	-0.0839253	601.033	6.15385
4800	0.201006	384.088	0	4800	-0.0800926	601.147	5.84615
4830	0.203466	383.993	0	4830	-0.0757535	601.18	5.53846
4860	0.202268	383.953	0	4860	-0.0706749	601.076	5.23077
4890	0.200922	383.976	0	4890	-0.0650221	600.923	4.92308
4920	0.202325	384.044	0	4920	-0.0596104	600.826	4.61538
4950	0.20157	384.101	0	4950	-0.0524489	600.831	4.30769
4980	0.199173	384.104	0	4980	-0.0429093	600.892	4
5010	0.19979	384.024	0	5010	-0.0301844	600.992	3.69231
5040	0.199181	383.904	0	5040	-0.00919562	600.849	3.38462
5070	0.198327	383.806	0	5070	0.0255392	600.71	3.07692
5100	0.198677	383.813	0	5100	0.110729	600.731	2.76923
5130	0.201976	383.846	0	5130	0.615433	600.706	2.46154
5160	0.197981	383.95	0	5160	0.699579	600.729	2.15385
5190	0.19921	383.975	0	5190	0.749466	600.784	1.84615
5220	0.198011	383.919	0	5220	0.754422	600.838	1.53846
5250	0.196553	383.815	0	5250	0.756291	600.863	1.23077
5280	0.194519	383.752	0	5280	0.758431	600.884	0.923077
5310	0.191781	383.78	0	5310	0.760299	600.865	0.615385
5340	0.19329	383.825	0	5340	0.761789	600.846	0.307692
5370	0.19135	383.903	0	5370	0.762764	600.762	0
5400	0.193214	383.944	0	5400	0.763603	600.67	0
5430	0.188444	383.984	0	5430	0.764199	600.544	0
5460	0.186713	383.972	0	5460	0.764714	600.469	0
5490	0.187114	383.885	0	5490	0.764958	600.522	0
5520	0.185863	383.804	0	5520	0.765228	600.528	0
				5550	0.765418	600.549	0
				5580	0.765445	600.609	0
				5610	0.76558	600.648	0
				5640	0.765526	600.612	0
				5670	0.765391	600.479	0
				5700	0.765499	600.371	0
				5730	0.765283	600.418	0
				5760	0.764903	600.536	0
				5790	0.76447	600.617	0
				5820	0.764145	600.537	0
				5850	0.764145	600.395	0
				5880	0.763035	600.458	0
				5910	0.761762	600.497	0
				5940	0.762331	600.412	0
				5970	0.761545	600.432	0
				6000	0.760814	600.534	0
				6030	0.759974	600.56	0
				6060	0.759054	600.558	0
				6090	0.758106	600.601	0
				6120	0.756778	600.56	0
				6150	0.755614	600.497	0
				6180	0.754585	600.42	0
				6210	0.753149	600.454	0
				6240	0.751226	600.595	0
				6270	0.748599	600.616	0
				6300	0.745593	600.606	0
				6330	0.7421	600.652	0
				6360	0.738362	600.636	0
				6390	0.73476	600.537	0
				6420	0.731131	600.46	0
				6450	0.727394	600.498	0
				6480	0.723412	600.617	0
				6510	0.718862	600.657	0
				6540	0.713283	600.537	0
				6570	0.707081	600.567	0
				6600	0.700554	600.557	0
				6630	0.693892	600.438	0
				6660	0.687365	600.395	0
				6690	0.681569	600.538	0
				6720	0.676288	600.635	0
				6750	0.671413	600.565	0
				6780	0.666863	600.534	0
				6810	0.66234	600.537	0
				6840	0.658142	600.501	0
				6870	0.654161	600.5	0
				6900	0.650586	600.603	0
				6930	0.647445	600.621	0
				6960	0.644709	600.55	0
				6990	0.641947	600.479	0
				7020	0.639645	600.45	0
				7050	0.63718	600.479	0
				7080	0.635014	600.482	0
				7110	0.633118	600.465	0
				7140	0.63106	600.521	0
				7170	0.629272	600.588	0
				7200	0.627457	600.616	0
				7230	0.625535	600.598	0
				7260	0.623774	600.615	0
				7290	0.621987	600.621	0
				7320	0.620551	600.581	0
				7350	0.619062	600.601	0
				7380	0.617626	600.55	0
				7410	0.616326	600.507	0
				7440	0.614945	600.53	0
				7470	0.613889	600.608	0
				7500	0.612914	600.618	0
				7530	0.611614	600.613	0
				7560	0.610585	600.549	0
				7590	0.609366	600.508	0
				7620	0.608445	600.556	0
				7650	0.60747	600.527	0
				7680	0.606468	600.543	0
				7710	0.605602	600.64	0
				7740	0.604789	600.656	0
				7770	0.603787	600.642	0
				7800	0.602758	600.618	0
				7830	0.601729	600.524	0
				7860	0.600808	600.354	0
				7890	0.599887	600.375	0
				7920	0.59902	600.563	0
				7950	0.598452	600.729	0
				7980	0.597558	600.707	0
				8010	0.596691	600.688	0
				8040	0.595879	600.644	0
				8070	0.594877	600.561	0
				8100	0.59401	600.475	0
				8130	0.593116	600.396	0
				8160	0.592331	600.534	0
				8190	0.591816	600.67	0
				8220	0.591031	600.637	0
				8250	0.590218	600.535	0
				8280	0.589325	600.462	0
				8310	0.58835	600.425	0
				8340	0.587673	600.386	0
				8370	0.586968	600.426	0
				8400	0.586291	600.505	0
				8430	0.585479	600.535	0
				8460	0.584775	600.574	0
				8490	0.584287	600.622	0
				8520	0.583475	600.492	0
				8550	0.582581	600.393	0
				8580	0.581714	600.358	0
				8610	0.58101	600.367	0
				8640	0.580306	600.492	0
				8670	0.579683	600.494	0
				8700	0.578844	600.549	0
				8730	0.578248	600.567	0
				8760	0.577625	600.552	0
				8790	0.576812	600.548	0
				8820	0.576162	600.51	0
				8850	0.57535	600.311	0
				8880	0.574565	600.247	0
				8910	0.574023	600.339	0
				8940	0.573454	600.413	0
				8970	0.572696	600.349	0
				9000	0.571992	600.24	0

## Sheet: Fig S7
Time (s)	Voltage (V)	Temperature (°C)	O2/H2
0	1.8421e-05	597.646	0
10	1.7648e-05	597.738	0
20	1.7428e-05	597.674	0
30	1.8862e-05	597.659	0
40	1.5884e-05	597.687	0
50	1.809e-05	597.674	0
60	1.6766e-05	597.633	0
70	1.809e-05	597.648	0
80	1.6876e-05	597.596	0
90	1.9303e-05	597.604	0
100	1.6545e-05	597.651	0
110	1.9413e-05	597.544	0
120	1.8531e-05	597.594	0
130	1.6766e-05	597.64	0
140	1.7317e-05	597.543	0
150	1.7428e-05	597.582	0
160	1.9524e-05	597.605	0
170	7.721e-06	597.531	0
180	1.7538e-05	597.519	0
190	1.7097e-05	597.559	0
200	1.7648e-05	597.521	0
210	1.9193e-05	597.543	0
220	1.5442e-05	597.594	0
230	1.8531e-05	597.553	0
240	1.8751e-05	597.547	0
250	1.8862e-05	597.589	0
260	1.7317e-05	597.54	0
270	2.0847e-05	597.545	0
280	1.8421e-05	597.597	0
290	1.7979e-05	597.553	0
300	1.9193e-05	597.527	0
310	1.809e-05	597.586	0
320	1.9082e-05	597.54	0
330	1.82e-05	597.532	0
340	1.9744e-05	597.628	0
350	1.8531e-05	597.589	0
360	2.0075e-05	597.592	0
370	1.7538e-05	597.646	0
380	1.831e-05	597.6	0
390	1.8421e-05	597.581	0
400	2.0847e-05	597.623	0
410	1.9854e-05	597.6	0
420	1.9744e-05	597.595	0
430	1.8421e-05	597.649	0
440	1.7207e-05	597.638	0
450	1.8751e-05	597.631	0
460	1.9193e-05	597.722	0
470	2.0627e-05	597.675	0
480	1.7317e-05	597.646	0
490	1.9524e-05	597.688	0
500	1.7207e-05	597.62	0
510	1.9193e-05	597.613	0
520	2.0075e-05	597.654	0
530	1.8751e-05	597.618	0
540	2.1619e-05	597.597	0
550	1.9193e-05	597.623	0
560	1.7869e-05	597.605	0
570	1.9965e-05	597.576	0
580	1.809e-05	597.618	0
590	1.9193e-05	597.595	0
600	1.7538e-05	597.538	0
610	1.8751e-05	597.608	0
620	1.7538e-05	597.589	0
630	1.8641e-05	597.558	0
640	1.8862e-05	597.605	0
650	1.7538e-05	597.572	0
660	1.7428e-05	597.548	0
670	1.809e-05	597.658	0
680	1.8641e-05	597.657	0
690	1.9854e-05	597.626	0
700	1.9744e-05	597.678	0
710	1.82e-05	597.652	0
720	1.9303e-05	597.626	0
730	1.9303e-05	597.686	0
740	1.9303e-05	597.657	0
750	1.9634e-05	597.639	0
760	1.9193e-05	597.67	0
770	1.8421e-05	597.668	0
780	1.7317e-05	597.621	0
790	1.809e-05	597.696	0
800	1.809e-05	597.696	0
810	1.8421e-05	597.642	0
820	1.8972e-05	597.686	0
830	1.809e-05	597.66	0
840	1.8641e-05	597.595	0
850	1.9413e-05	597.634	0
860	1.7207e-05	597.621	0
870	1.6766e-05	597.577	0
880	1.6876e-05	597.608	0
890	1.6766e-05	597.598	0
900	1.7317e-05	597.573	0
910	1.8751e-05	597.642	0
920	1.8421e-05	597.643	0
930	2.0296e-05	597.592	0
940	1.7648e-05	597.666	0
950	1.9413e-05	597.655	0
960	1.9193e-05	597.601	0
970	1.9744e-05	597.681	0
980	1.9413e-05	597.652	0
990	1.809e-05	597.601	0
1000	2.0957e-05	597.647	0
1010	2.0185e-05	597.658	0
1020	2.0406e-05	597.603	0
1030	1.9082e-05	597.678	0
1040	1.9303e-05	597.645	0
1050	1.9744e-05	597.588	0
1060	1.9303e-05	597.658	0
1070	1.9413e-05	597.673	0
1080	2.0406e-05	597.59	0
1090	2.0627e-05	597.665	0
1100	1.9193e-05	597.673	0
1110	2.0185e-05	597.59	0
1120	1.7317e-05	597.647	0
1130	1.7648e-05	597.642	0
1140	1.7207e-05	597.584	0
1150	1.9524e-05	597.633	0
1160	1.8751e-05	597.639	0
1170	1.9193e-05	597.569	0
1180	1.9524e-05	597.625	0
1190	1.8862e-05	597.614	0
1200	2.0737e-05	597.614	0
1210	1.9082e-05	597.636	0
1220	1.9854e-05	597.631	0
1230	2.1288e-05	597.574	0
1240	1.9524e-05	597.644	0
1250	1.8862e-05	597.662	0
1260	2.0185e-05	597.624	0
1270	1.9193e-05	597.653	0
1280	2.0516e-05	597.642	0
1290	1.8972e-05	597.58	0
1300	1.9854e-05	597.635	0
1310	1.9744e-05	597.65	0
1320	1.8751e-05	597.58	0
1330	2.0627e-05	597.622	0
1340	1.82e-05	597.674	0
1350	2.0847e-05	597.58	0
1360	2.0737e-05	597.71	0
1370	1.9634e-05	597.907	0
1380	1.9193e-05	597.64	0
1390	1.9193e-05	597.676	0
1400	1.9413e-05	597.685	0
1410	1.9193e-05	597.615	0
1420	2.0406e-05	597.67	0
1430	1.8531e-05	597.68	0
1440	2.0957e-05	597.597	0
1450	2.0847e-05	597.612	0
1460	1.9193e-05	597.636	0
1470	1.7979e-05	597.597	0
1480	1.7428e-05	597.625	0
1490	1.9744e-05	597.669	0
1500	2.0296e-05	597.623	0
1510	1.8972e-05	597.675	0
1520	1.9965e-05	597.729	0
1530	1.8421e-05	597.677	0
1540	1.9744e-05	597.709	0
1550	2.0406e-05	597.764	0
1560	2.0516e-05	597.69	0
1570	2.0075e-05	597.731	0
1580	1.9413e-05	597.785	0
1590	2.0737e-05	597.674	0
1600	2.2061e-05	597.705	0
1610	2.0516e-05	597.723	0
1620	1.8862e-05	597.692	0
1630	2.1288e-05	597.728	0
1640	2.0406e-05	597.773	0
1650	1.9082e-05	597.721	0
1660	2.0406e-05	597.749	0
1670	2.1068e-05	597.76	0
1680	1.9965e-05	597.698	0
1690	2.1399e-05	597.754	0
1700	1.9854e-05	597.787	0
1710	1.8751e-05	597.719	0
1720	1.9854e-05	597.745	0
1730	2.0075e-05	597.799	0
1740	1.9413e-05	597.693	0
1750	2.0847e-05	597.716	0
1760	1.9524e-05	597.706	0
1770	2.0075e-05	597.623	0
1780	2.0627e-05	597.657	0
1790	2.1399e-05	597.711	0
1800	1.9303e-05	597.657	0
1810	2.0627e-05	597.652	0
1820	2.1619e-05	597.701	0
1830	2.0847e-05	597.639	0
1840	2.0516e-05	597.684	0
1850	1.8751e-05	597.742	0
1860	1.9744e-05	597.677	0
1870	2.173e-05	597.708	0
1880	1.9082e-05	597.744	0
1890	2.1068e-05	597.708	0
1900	2.0185e-05	597.721	0
1910	2.0296e-05	597.765	0
1920	1.8972e-05	597.713	0
1930	1.9965e-05	597.718	0
1940	2.2061e-05	597.755	0
1950	2.0516e-05	597.693	0
1960	2.0737e-05	597.718	0
1970	1.9524e-05	597.765	0
1980	1.8972e-05	597.712	0
1990	2.173e-05	597.739	0
2000	2.0847e-05	597.816	0
2010	2.1288e-05	597.782	0
2020	1.9744e-05	597.797	0
2030	1.9413e-05	597.805	0
2040	2.0957e-05	597.758	0
2050	2.3605e-05	597.789	0
2060	2.1619e-05	597.795	0
2070	1.9193e-05	597.782	0
2080	2.0406e-05	597.797	0
2090	1.7648e-05	597.8	0
2100	2.0296e-05	597.714	0
2110	2.1399e-05	597.717	0
2120	2.0516e-05	597.771	0
2130	1.8862e-05	597.73	0
2140	2.0406e-05	597.719	0
2150	2.0185e-05	597.743	0
2160	1.9413e-05	597.718	0
2170	1.9303e-05	597.724	0
2180	2.0185e-05	597.768	0
2190	1.9082e-05	597.728	0
2200	1.8972e-05	597.701	0
2210	2.0627e-05	597.731	0
2220	2.1178e-05	597.685	0
2230	2.0957e-05	597.706	0
2240	2.1178e-05	597.766	0
2250	2.0627e-05	597.703	0
2260	2.4156e-05	597.697	0
2270	2.2502e-05	597.733	0
2280	2.0627e-05	597.72	0
2290	2.195e-05	597.723	0
2300	2.0296e-05	597.787	0
2310	2.0296e-05	597.702	0
2320	2.1399e-05	597.702	0
2330	2.0737e-05	597.728	0
2340	1.9744e-05	597.694	0
2350	2.0185e-05	597.671	0
2360	1.9303e-05	597.759	0
2370	1.8531e-05	597.715	0
2380	1.9965e-05	597.702	0
2390	1.9744e-05	597.764	0
2400	1.9193e-05	597.725	0
2410	2.0957e-05	597.684	0
2420	2.0185e-05	597.751	0
2430	2.0296e-05	597.728	0
2440	2.0075e-05	597.702	0
2450	2.0957e-05	597.715	0
2460	1.7979e-05	597.709	0
2470	2.0075e-05	597.684	0
2480	2.0737e-05	597.756	0
2490	1.9854e-05	597.715	0
2500	1.9634e-05	597.646	0
2510	1.9524e-05	597.73	0
2520	1.9413e-05	597.692	0
2530	2.0516e-05	597.67	0
2540	1.8421e-05	597.735	0
2550	2.1619e-05	597.722	0
2560	1.8421e-05	597.68	0
2570	2.1288e-05	597.744	0
2580	1.9634e-05	597.694	0
2590	2.1068e-05	597.666	0
2600	1.9413e-05	597.76	0
2610	2.0737e-05	597.731	0
2620	1.9413e-05	597.714	0
2630	2.0296e-05	597.772	0
2640	1.9965e-05	597.788	0
2650	2.0185e-05	597.725	0
2660	2.1509e-05	597.806	0
2670	1.9413e-05	597.772	0
2680	1.7979e-05	597.723	0
2690	1.7317e-05	597.79	0
2700	2.0075e-05	597.767	0
2710	1.6766e-05	597.715	0
2720	1.7648e-05	597.759	0
2730	2.0296e-05	597.746	0
2740	2.0075e-05	597.705	0
2750	2.0185e-05	597.744	0
2760	1.7538e-05	597.746	0
2770	1.9524e-05	597.671	0
2780	2.0737e-05	597.756	0
2790	1.9193e-05	597.744	0
2800	1.9744e-05	597.694	0
2810	2.0516e-05	597.715	0
2820	1.7207e-05	597.705	0
2830	2.0516e-05	597.642	0
2840	1.8531e-05	597.749	0
2850	2.0847e-05	597.755	0
2860	2.0516e-05	597.706	0
2870	1.9965e-05	597.732	0
2880	2.0627e-05	597.779	0
2890	2.0406e-05	597.702	0
2900	2.0957e-05	597.753	0
2910	1.6876e-05	597.742	0
2920	1.9965e-05	597.655	0
2930	1.9082e-05	597.723	0
2940	1.9082e-05	597.797	0
2950	2.1619e-05	597.693	0
2960	2.173e-05	597.759	0
2970	1.9082e-05	597.767	0
2980	2.0627e-05	597.682	0
2990	2.1399e-05	597.71	0
3000	2.0185e-05	597.762	0
3010	2.0075e-05	597.687	0
3020	1.9303e-05	597.749	0
3030	2.1178e-05	597.741	0
3040	2.1509e-05	597.661	0
3050	2.1509e-05	597.702	0
3060	2.173e-05	597.71	0
3070	1.8972e-05	597.666	0
3080	1.9854e-05	597.754	0
3090	2.1399e-05	597.785	0
3100	2.1178e-05	597.697	0
3110	2.184e-05	597.765	0
3120	1.9524e-05	597.775	0
3130	1.9303e-05	597.69	0
3140	2.2061e-05	597.749	0
3150	2.0296e-05	597.77	0
3160	2.0075e-05	597.669	0
3170	2.0957e-05	597.749	0
3180	2.1399e-05	597.755	0
3190	1.9634e-05	597.691	0
3200	1.8972e-05	597.732	0
3210	1.82e-05	597.721	0
3220	1.9413e-05	597.639	0
3230	2.0075e-05	597.659	0
3240	1.8421e-05	597.686	0
3250	1.8531e-05	597.601	0
3260	1.8972e-05	597.655	0
3270	1.8862e-05	597.673	0
3280	1.9082e-05	597.608	0
3290	2.0075e-05	597.646	0
3300	1.8751e-05	597.675	0
3310	1.9413e-05	597.607	0
3320	2.0075e-05	597.679	0
3330	2.0075e-05	597.731	0
3340	2.0185e-05	597.659	0
3350	1.8641e-05	597.674	0
3360	1.9082e-05	597.693	0
3370	1.9413e-05	597.623	0
3380	2.0185e-05	597.68	0
3390	1.9965e-05	597.708	0
3400	2.0957e-05	597.672	0
3410	1.9413e-05	597.698	0
3420	1.9854e-05	597.716	0
3430	2.0075e-05	597.641	0
3440	2.0957e-05	597.68	0
3450	2.0075e-05	597.708	0
3460	1.9193e-05	597.615	0
3470	2.1068e-05	597.654	0
3480	1.9413e-05	597.7	0
3490	2.1068e-05	597.62	0
3500	2.0957e-05	597.68	0
3510	2.0737e-05	597.742	0
3520	2.0737e-05	597.705	0
3530	2.1509e-05	597.742	0
3540	1.9854e-05	597.799	0
3550	1.9524e-05	597.713	0
3560	2.0516e-05	597.74	0
3570	2.0627e-05	597.778	0
3580	2.1178e-05	597.701	0
3590	2.0075e-05	597.723	0
3600	2.0296e-05	597.772	0
3610	1.9082e-05	597.665	0.00396825
3620	2.1178e-05	597.683	0.00793651
3630	2.0737e-05	597.7	0.0119048
3640	1.8751e-05	597.643	0.015873
3650	1.9524e-05	597.664	0.0198413
3660	1.7869e-05	597.69	0.0238095
3670	1.9193e-05	597.655	0.0277778
3680	2.0406e-05	597.669	0.031746
3690	2.1619e-05	597.703	0.0357143
3700	1.9524e-05	597.62	0.0396825
3710	2.0957e-05	597.641	0.0436508
3720	2.0516e-05	597.68	0.047619
3730	2.0957e-05	597.605	0.0515873
3740	1.9524e-05	597.649	0.0555556
3750	1.9193e-05	597.69	0.0595238
3760	1.831e-05	597.644	0.0634921
3770	1.9854e-05	597.67	0.0674603
3780	2.0737e-05	597.69	0.0714286
3790	1.9193e-05	597.638	0.0753968
3800	1.8862e-05	597.646	0.0793651
3810	1.809e-05	597.662	0.0833333
3820	2.1178e-05	597.592	0.0873016
3830	1.9965e-05	597.626	0.0912698
3840	1.9413e-05	597.672	0.0952381
3850	1.9634e-05	597.605	0.0992063
3860	1.9965e-05	597.592	0.103175
3870	2.0296e-05	597.579	0.107143
3880	1.831e-05	597.501	0.111111
3890	2.1619e-05	597.505	0.115079
3900	1.8862e-05	597.523	0.119048
3910	1.9744e-05	597.479	0.123016
3920	2.0075e-05	597.501	0.126984
3930	2.0406e-05	597.525	0.130952
3940	1.8972e-05	597.484	0.134921
3950	2.0185e-05	597.506	0.138889
3960	1.9082e-05	597.55	0.142857
3970	2.0185e-05	597.521	0.146825
3980	1.8751e-05	597.542	0.150794
3990	1.9965e-05	597.581	0.154762
4000	1.7979e-05	597.528	0.15873
4010	1.7317e-05	597.525	0.162698
4020	1.82e-05	597.574	0.166667
4030	1.7979e-05	597.558	0.170635
4040	1.9634e-05	597.571	0.174603
4050	1.8862e-05	597.628	0.178571
4060	1.7869e-05	597.569	0.18254
4070	1.9413e-05	597.6	0.186508
4080	1.7317e-05	597.641	0.190476
4090	1.7648e-05	597.608	0.194444
4100	1.8751e-05	597.623	0.198413
4110	1.7428e-05	597.665	0.202381
4120	1.6987e-05	597.636	0.206349
4130	1.7097e-05	597.6	0.210317
4140	1.6104e-05	597.657	0.214286
4150	1.6545e-05	597.631	0.218254
4160	1.6766e-05	597.639	0.222222
4170	1.6325e-05	597.683	0.22619
4180	1.7207e-05	597.649	0.230159
4190	1.6325e-05	597.631	0.234127
4200	1.6656e-05	597.678	0.238095
4210	1.5111e-05	597.626	0.242063
4220	1.5553e-05	597.61	0.246032
4230	1.6435e-05	597.654	0.25
4240	1.467e-05	597.639	0.253968
4250	1.7428e-05	597.634	0.257937
4260	1.5222e-05	597.722	0.261905
4270	1.467e-05	597.697	0.265873
4280	1.6104e-05	597.7	0.269841
4290	1.4781e-05	597.754	0.27381
4300	1.6656e-05	597.742	0.277778
4310	1.8421e-05	597.745	0.281746
4320	1.8641e-05	597.802	0.285714
4330	1.8641e-05	597.776	0.289683
4340	1.6545e-05	597.771	0.293651
4350	1.5994e-05	597.828	0.297619
4360	1.5001e-05	597.846	0.301587
4370	1.6656e-05	597.807	0.305556
4380	1.5442e-05	597.872	0.309524
4390	1.6104e-05	597.822	0.313492
4400	1.6656e-05	597.8	0.31746
4410	1.456e-05	597.911	0.321429
4420	1.4229e-05	597.866	0.325397
4430	1.5001e-05	597.873	0.329365
4440	1.3898e-05	597.971	0.333333
4450	1.4119e-05	597.92	0.337302
4460	1.5442e-05	597.912	0.34127
4470	1.3236e-05	597.966	0.345238
4480	1.456e-05	597.943	0.349206
4490	1.5111e-05	597.904	0.353175
4500	1.3126e-05	597.979	0.357143
4510	1.5111e-05	597.963	0.361111
4520	1.3567e-05	597.943	0.365079
4530	1.4891e-05	598.02	0.369048
4540	1.5332e-05	597.976	0.373016
4550	1.5553e-05	597.948	0.376984
4560	1.6545e-05	598.01	0.380952
4570	1.6545e-05	597.971	0.384921
4580	1.4891e-05	597.935	0.388889
4590	1.3898e-05	597.953	0.392857
4600	1.4781e-05	597.957	0.396825
4610	1.7317e-05	597.915	0.400794
4620	1.5884e-05	597.989	0.404762
4630	1.7648e-05	598.007	0.40873
4640	1.5884e-05	597.984	0.412698
4650	1.8972e-05	598.046	0.416667
4660	1.7869e-05	598.046	0.420635
4670	1.6325e-05	598.02	0.424603
4680	1.5884e-05	598.1	0.428571
4690	1.6987e-05	598.105	0.43254
4700	2.7686e-05	598.069	0.436508
4710	4.2025e-05	598.121	0.440476
4720	4.4893e-05	598.1	0.444444
4730	4.8313e-05	598.072	0.448413
4740	4.8313e-05	598.129	0.452381
4750	4.9967e-05	598.162	0.456349
4760	6.4417e-05	598.138	0.460317
4770	8.6918e-05	598.222	0.464286
4780	0.000100817	598.231	0.468254
4790	0.000114494	598.174	0.472222
4800	0.000137106	598.292	0.47619
4810	0.000157953	598.294	0.480159
4820	0.000212001	598.311	0.484127
4830	0.000487868	598.412	0.488095
4840	0.000769691	598.436	0.492063
4850	0.0010921	598.392	0.496032
4860	0.00119601	598.5	0.5
4870	0.00131999	598.568	0.503968
4880	0.00142367	598.519	0.507937
4890	0.00174829	598.622	0.511905
4900	0.00217473	598.682	0.515873
4910	0.00289478	598.651	0.519841
4920	0.328022	598.718	0.52381
4930	0.325259	598.799	0.527778
4940	0.31879	598.767	0.531746
4950	0.320664	598.853	0.535714
4960	0.322745	598.887	0.539683
4970	0.324345	598.858	0.543651
4980	0.323765	598.967	0.547619
4990	0.31811	599.006	0.551587
5000	0.317466	598.99	0.555556
5010	0.320154	599.068	0.559524
5020	0.320895	599.112	0.563492
5030	0.316796	599.073	0.56746
5040	0.312336	599.182	0.571429
5050	0.31053	599.245	0.575397
5060	0.310789	599.165	0.579365
5070	0.314926	599.236	0.583333
5080	0.315973	599.271	0.587302
5090	0.31283	599.274	0.59127
5100	0.310016	599.355	0.595238
5110	0.309481	599.387	0.599206
5120	0.309364	599.324	0.603175
5130	0.313525	599.4	0.607143
5140	0.315769	599.441	0.611111
5150	0.3138	599.381	0.615079
5160	0.311676	599.42	0.619048
5170	0.311536	599.453	0.623016
5180	0.31687	599.413	0.626984
5190	0.338913	599.498	0.630952
5200	0.336126	599.565	0.634921
5210	0.332591	599.502	0.638889
[truncated: 9,479 more rows]

## Sheet: Fig S8
20 min		22 min		123 min		125 min
[truncated: 80 more rows]
